# Supplementary material for: Di-μ-chlorido-bis­[bis­(η2-cyclo­octene)iridium(I)]
Source: Acta Crystallogr Sect E Struct Rep Online. 2008 Mar 29;64(Pt 4):m579–80. doi: 10.1107/S1600536808007216 (PMC2960958; doi:10.1107/S1600536808007216)
Supplement: Supplementary file 1 [file e-64-0m579-sup1.cif]

##############################################################################
###                                                                        ###
###        Electronic paper (Acta Crystallographica Section E)             ###
###                                                                        ###
##############################################################################
#                                                                            #
# This CIF contains the data in a paper accepted for publication in Acta     #
# Crystallographica Section E. It conforms to the requirements of Notes      #
# for Authors for Section E, and has been peer reviewed under the auspices   #
# of the IUCr Commission on Journals.                                        #
#                                                                            #
# Full details of the Crystallographic Information File format               #
# are given in the paper "The Crystallographic Information File (CIF):       #
# a New Standard Archive File for Crystallography" by S. R. Hall, F. H.      #
# Allen and I. D. Brown [Acta Cryst. (1991), A47, 655-685].                  #
#                                                                            #
# The current version of the core CIF dictionary is obtainable from          #
# ftp://ftp.iucr.org/pub/cif_core.dic. The current version number is 2.4.    #
#                                                                            #
# Software is freely available for graphical display of the structure(s) in  #
# this CIF.  For information consult the CIF home page http://www.iucr.org/  #
# cif/home.html                                                              #
#                                                                            #
# This file may be used for bona fide research purposes within the           #
# scientific community so long as proper attribution is given to the journal # 
# article from which it was obtained.                                        #
#                                                                            #
##############################################################################
                                             
data_global
_audit_creation_method     'from SHELXL97 CIF and IUCr SHELXL97-template'
_journal_date_recd_electronic     2008-01-15
_journal_date_accepted     2008-03-17
_journal_name_full     'Acta Crystallographica, Section E'
_journal_year     2008
_journal_volume     64
_journal_issue      4
_journal_page_first     m579
_journal_page_last     m580
_journal_paper_category     QM
_journal_coeditor_code     CF2181
_publ_contact_author_name     ' Tsuneaki Yamagata '
_publ_contact_author_address
;
                   Department of Chemistry
                   Graduate School of Engineering Science
                   Osaka University
                   Machikaneyama, 1-3
                   Toyonaka
                   Osaka, 560-8531
                   Japan
;
_publ_contact_author_email     tyama@chem.es.osaka-u.ac.jp
_publ_contact_author_fax     ' +81 6 6850 6249'
_publ_contact_author_phone     ' +81 6 6850 6248'
_publ_section_title
;
Di-\m-chlorido-bis[bis(\h^2^-cyclooctene)iridium(I)]
;
loop_
    _publ_author_name
    _publ_author_address
    'Tsuneaki Yamagata'
;
Department of Chemistry
Graduate School of Engineering Science
Osaka University
Machikaneyama, 1-3
Toyonaka
Osaka 560-8531
Japan
;
    'Koji Nakajima'
;
Department of Chemistry
Graduate School of Engineering Science
Osaka University
Machikaneyama, 1-3
Toyonaka
Osaka 560-8531
Japan
;
    'Kenji Arimitsu'
;
Department of Chemistry
Graduate School of Engineering Science
Osaka University
Machikaneyama, 1-3
Toyonaka
Osaka 560-8531
Japan
;
    'Aika Iseki'
;
Department of Chemistry
Graduate School of Engineering Science
Osaka University
Machikaneyama, 1-3
Toyonaka
Osaka 560-8531
Japan
;
    'Kazuhide Tani'
;
Higashiosaka College,
Nishitutumi Gakuen-chou 3-1-1,
Higashiosaka, Osaka 577-8567, Japan
;
_computing_structure_refinement     'SHELXL-97 (Sheldrick, 1999)'
data_I
_chemical_name_systematic
;
Di-\m-chlorido-bis[bis(\h^2^-cyclooctene)iridium(I)]
;
_chemical_name_common     ?
_chemical_formula_moiety     'C32 H56 Cl2 Ir2'
_chemical_formula_sum     'C32 H56 Cl2 Ir2'
_chemical_formula_structural     '((Cl)2 (C8 H14)4 Ir2)'
_chemical_formula_iupac     '[Ir2 Cl2 (C8 H14)4]'
_chemical_formula_weight     896.07
_chemical_melting_point     ?
_symmetry_cell_setting     'monoclinic'
_symmetry_space_group_name_H-M     'P 21/c'
_symmetry_space_group_name_Hall     '-P 2ybc'
loop_
    _symmetry_equiv_pos_as_xyz
    'x, y, z'
    '-x, y+1/2, -z+1/2'
    '-x, -y, -z'
    'x, -y-1/2, z-1/2'
_cell_length_a     12.3410(5)
_cell_length_b     10.7713(3)
_cell_length_c     23.6450(6)
_cell_angle_alpha     90.00
_cell_angle_beta     91.7873(13)
_cell_angle_gamma     90.00
_cell_volume     3141.57(16)
_cell_formula_units_Z     4
_cell_measurement_reflns_used     78044
_cell_measurement_theta_min     2.1
_cell_measurement_theta_max     31.55
_cell_measurement_temperature     100.0(10)
_exptl_crystal_description     'block'
_exptl_crystal_colour     'orange'
_exptl_crystal_size_max     0.19
_exptl_crystal_size_mid     0.09
_exptl_crystal_size_min     0.05
_exptl_crystal_density_diffrn     1.895
_exptl_crystal_density_meas     ?
_exptl_crystal_density_method     'not measured'
_exptl_crystal_F_000     1744
_exptl_absorpt_coefficient_mu     8.653
_exptl_absorpt_correction_type     numerical
_exptl_absorpt_process_details     '(NUMABS; Higashi, 1999)'
_exptl_absorpt_correction_T_min     0.585
_exptl_absorpt_correction_T_max     0.830
_exptl_special_details
;
Indexing was performed from 2 oscillations which were exposed for 500 seconds.
The camera radiuswas 127.40 mm. Readout performed in the 0.100 mm pixel mode.
#1 Phi= 90.0,   chi=55.0, omega=50.0  to 230.0 with 3.0deg step
#2 Phi=300.0,  chi=40.0, omega=70.0  to 250.0 with 3.0deg step
A total of 120 images, corresponding to 360.0 deg. osillation angles, were
collected with 2 different goniometer setting. Exposure time was 100 seconds
per degree. The camera radiuswas 127.40 mm. Readout performed in the 0.100 mm
        pixel mode.
;
_diffrn_ambient_temperature     100.0(10)
_diffrn_radiation_type     MoK\a
_diffrn_radiation_wavelength     0.71069
_diffrn_radiation_source     'normal-focus sealed tube'
_diffrn_radiation_monochromator     graphite
_diffrn_measurement_device_type     'Rigaku R-AXIS RAPID Imaging Plate'
_diffrn_measurement_method     \w
_diffrn_detector_area_resol_mean     10.00
_diffrn_reflns_number     39295
_diffrn_reflns_av_R_equivalents     0.0550
_diffrn_reflns_av_sigmaI/netI     0.0285
_diffrn_reflns_theta_min     2.51
_diffrn_reflns_theta_max     27.48
_diffrn_reflns_theta_full     27.48
_diffrn_measured_fraction_theta_max     0.999
_diffrn_measured_fraction_theta_full     0.999
_diffrn_reflns_limit_h_min     -16
_diffrn_reflns_limit_h_max     15
_diffrn_reflns_limit_k_min     -13
_diffrn_reflns_limit_k_max     13
_diffrn_reflns_limit_l_min     -30
_diffrn_reflns_limit_l_max     30
_diffrn_reflns_reduction_process     'Lp corrections applied'
_diffrn_standards_number     ?
_diffrn_standards_interval_count     ?
_diffrn_standards_interval_time     ?
_diffrn_standards_decay_%     ?
_refine_special_details
;
 Refinement of F^2^ against ALL reflections.  The weighted R-factor wR and
 goodness of fit S are based on F^2^, conventional R-factors R are based
 on F, with F set to zero for negative F^2^. The threshold expression of
 F^2^ > 2sigma(F^2^) is used only for calculating R-factors(gt) etc. and is
 not relevant to the choice of reflections for refinement.  R-factors based
 on F^2^ are statistically about twice as large as those based on F, and R-
 factors based on ALL data will be even larger.
;
_reflns_number_total     7172
_reflns_number_gt     6321
_reflns_threshold_expression     I>2\s(I)
_refine_ls_structure_factor_coef     Fsqd
_refine_ls_matrix_type     full
_refine_ls_R_factor_all     0.0409
_refine_ls_R_factor_gt     0.0325
_refine_ls_wR_factor_gt     0.0642
_refine_ls_wR_factor_ref     0.0677
_refine_ls_goodness_of_fit_ref     1.081
_refine_ls_restrained_S_all     1.084
_refine_ls_number_reflns     7172
_refine_ls_number_parameters     349
_refine_ls_number_restraints     5
_refine_ls_hydrogen_treatment     mixed
_refine_ls_weighting_scheme     calc
_refine_ls_weighting_details
        'calc w=1/[\s^2^(Fo^2^)+(0.0182P)^2^+25.7043P] where P=(Fo^2^+2Fc^2^)/3'
_atom_sites_solution_hydrogens     geom
_atom_sites_solution_primary     direct
_atom_sites_solution_secondary     difmap
_refine_ls_shift/su_max     0.001
_refine_ls_shift/su_mean     0.000
_refine_diff_density_max     2.463
_refine_diff_density_min     -1.668
_refine_ls_extinction_method     none
_refine_ls_extinction_coef     ?
loop_
    _atom_type_symbol
    _atom_type_description
    _atom_type_scat_dispersion_real
    _atom_type_scat_dispersion_imag
    _atom_type_scat_source
    'C' 'C' 0.0033 0.0016
                         'International Tables Vol C Tables 4.2.6.8 and 6.1.1.4'
    'H' 'H' 0.0000 0.0000
                         'International Tables Vol C Tables 4.2.6.8 and 6.1.1.4'
    'Cl' 'Cl' 0.1484 0.1585
                         'International Tables Vol C Tables 4.2.6.8 and 6.1.1.4'
    'Ir' 'Ir' -1.4442 7.9887
                         'International Tables Vol C Tables 4.2.6.8 and 6.1.1.4'
_computing_data_collection     'RAPID-AUTO (Rigaku, 1998)'
_computing_cell_refinement     'RAPID-AUTO (Rigaku, 1998)'
_computing_data_reduction     'TEXSAN (Rigaku/MSC, 2004)'
_computing_structure_solution     'SIR97 (Altomare <i>et al.</i>,  1999)'
_computing_structure_refinement     'SHELXL97 (Sheldrick, 2008)'
_computing_molecular_graphics     'ORTEP-3 (Farrugia, 1997)'
_computing_publication_material     'SHELXL97 (Sheldrick, 2008)'
loop_
    _atom_site_type_symbol
    _atom_site_label
    _atom_site_fract_x
    _atom_site_fract_y
    _atom_site_fract_z
    _atom_site_U_iso_or_equiv
    _atom_site_adp_type
    _atom_site_calc_flag
    _atom_site_refinement_flags
    _atom_site_occupancy
    _atom_site_disorder_assembly
    _atom_site_disorder_group
    Ir Ir1 0.230075(15) 0.075614(17) 0.126802(8) 0.01383(5) Uani d . 1 . .
    Ir Ir2 0.509155(15) -0.055152(17) 0.122410(8) 0.01382(5) Uani d . 1 . .
    Cl Cl1 0.40939(10) 0.13086(12) 0.09970(6) 0.0223(3) Uani d . 1 . .
    Cl Cl2 0.32842(10) -0.11317(11) 0.14929(6) 0.0189(2) Uani d . 1 . .
    C C1 0.0736(4) -0.0096(6) 0.1264(3) 0.0243(12) Uani d D 1 . .
    H H1 0.025(4) 0.031(6) 0.101(2) 0.029 Uiso d D 1 . .
    C C2 0.1000(4) 0.0349(5) 0.1804(2) 0.0191(11) Uani d D 1 . .
    H H2 0.064(5) 0.109(4) 0.192(3) 0.023 Uiso d D 1 . .
    C C3 0.1213(5) -0.0501(6) 0.2304(2) 0.0277(13) Uani d . 1 . .
    H H3A 0.1752 -0.0113 0.2568 0.033 Uiso calc R 1 . .
    H H3B 0.1518 -0.1296 0.2172 0.033 Uiso calc R 1 . .
    C C4 0.0165(5) -0.0750(6) 0.2613(3) 0.0286(13) Uani d . 1 . .
    H H4A -0.0035 0.0013 0.2818 0.034 Uiso calc R 1 . .
    H H4B 0.0308 -0.1406 0.2899 0.034 Uiso calc R 1 . .
    C C5 -0.0811(5) -0.1151(6) 0.2238(3) 0.0280(13) Uani d . 1 . .
    H H5A -0.1426 -0.1325 0.2484 0.034 Uiso calc R 1 . .
    H H5B -0.1023 -0.0446 0.1990 0.034 Uiso calc R 1 . .
    C C6 -0.0632(6) -0.2276(6) 0.1870(3) 0.0376(16) Uani d . 1 . .
    H H6A -0.1274 -0.2822 0.1895 0.045 Uiso calc R 1 . .
    H H6B -0.0002 -0.2739 0.2030 0.045 Uiso calc R 1 . .
    C C7 -0.0436(6) -0.2035(7) 0.1243(3) 0.0421(18) Uani d . 1 . .
    H H7A -0.1015 -0.1477 0.1093 0.050 Uiso calc R 1 . .
    H H7B -0.0507 -0.2832 0.1037 0.050 Uiso calc R 1 . .
    C C8 0.0669(6) -0.1457(7) 0.1110(3) 0.0413(18) Uani d . 1 . .
    H H8A 0.1249 -0.1914 0.1321 0.050 Uiso calc R 1 . .
    H H8B 0.0797 -0.1553 0.0701 0.050 Uiso calc R 1 . .
    C C9 0.1533(5) 0.2178(5) 0.0768(2) 0.0221(11) Uani d . 1 . .
    H H9 0.075(6) 0.202(6) 0.071(3) 0.027 Uiso d . 1 . .
    C C10 0.1791(5) 0.2624(5) 0.1318(3) 0.0217(11) Uani d . 1 . .
    H H10 0.120(6) 0.270(6) 0.154(3) 0.026 Uiso d . 1 . .
    C C11 0.2647(5) 0.3610(5) 0.1432(3) 0.0283(13) Uani d . 1 . .
    H H11A 0.3238 0.3510 0.1161 0.034 Uiso calc R 1 . .
    H H11B 0.2961 0.3503 0.1819 0.034 Uiso calc R 1 . .
    C C12 0.2155(6) 0.4936(6) 0.1370(3) 0.0365(16) Uani d D 1 . .
    H H12A 0.2756 0.5543 0.1359 0.044 Uiso calc R 1 . .
    H H12B 0.1738 0.5119 0.1711 0.044 Uiso calc R 1 . .
    C C13 0.1382(7) 0.5137(7) 0.0825(4) 0.067(3) Uani d D 1 . .
    H H13A 0.0751 0.4576 0.0855 0.081 Uiso calc R 1 . .
    H H13B 0.1104 0.5999 0.0833 0.081 Uiso calc R 1 . .
    C C14 0.1858(9) 0.4931(8) 0.0281(4) 0.067(3) Uani d D 1 . .
    H H14A 0.2657 0.4956 0.0335 0.080 Uiso calc R 1 . .
    H H14B 0.1649 0.5632 0.0030 0.080 Uiso calc R 1 . .
    C C15 0.1567(6) 0.3761(7) -0.0015(3) 0.0381(16) Uani d . 1 . .
    H H15A 0.1782 0.3831 -0.0414 0.046 Uiso calc R 1 . .
    H H15B 0.0770 0.3664 -0.0016 0.046 Uiso calc R 1 . .
    C C16 0.2089(6) 0.2587(6) 0.0241(3) 0.0327(14) Uani d . 1 . .
    H H16A 0.2051 0.1909 -0.0042 0.039 Uiso calc R 1 . .
    H H16B 0.2863 0.2752 0.0335 0.039 Uiso calc R 1 . .
    C C17 0.5778(4) -0.2077(5) 0.1702(2) 0.0178(10) Uani d . 1 . .
    H H17 0.641(5) -0.177(6) 0.185(3) 0.021 Uiso d . 1 . .
    C C18 0.5765(5) -0.2340(5) 0.1113(2) 0.0198(11) Uani d . 1 . .
    H H18 0.637(6) -0.223(6) 0.093(3) 0.024 Uiso d . 1 . .
    C C19 0.5016(5) -0.3272(5) 0.0825(2) 0.0221(11) Uani d . 1 . .
    H H19A 0.4916 -0.3038 0.0422 0.027 Uiso calc R 1 . .
    H H19B 0.4299 -0.3228 0.1000 0.027 Uiso calc R 1 . .
    C C20 0.5427(6) -0.4622(6) 0.0858(3) 0.0321(14) Uani d . 1 . .
    H H20A 0.5005 -0.5126 0.0579 0.039 Uiso calc R 1 . .
    H H20B 0.6194 -0.4638 0.0748 0.039 Uiso calc R 1 . .
    C C21 0.5347(6) -0.5229(6) 0.1440(3) 0.0385(16) Uani d . 1 . .
    H H21A 0.5444 -0.6136 0.1395 0.046 Uiso calc R 1 . .
    H H21B 0.4606 -0.5090 0.1576 0.046 Uiso calc R 1 . .
    C C22 0.6160(6) -0.4773(6) 0.1896(3) 0.0377(16) Uani d . 1 . .
    H H22A 0.6761 -0.4352 0.1706 0.045 Uiso calc R 1 . .
    H H22B 0.6469 -0.5509 0.2094 0.045 Uiso calc R 1 . .
    C C23 0.5727(5) -0.3885(5) 0.2345(3) 0.0248(12) Uani d . 1 . .
    H H23A 0.6348 -0.3580 0.2580 0.030 Uiso calc R 1 . .
    H H23B 0.5251 -0.4361 0.2595 0.030 Uiso calc R 1 . .
    C C24 0.5088(5) -0.2753(5) 0.2112(2) 0.0229(11) Uani d . 1 . .
    H H24A 0.4407 -0.3032 0.1919 0.027 Uiso calc R 1 . .
    H H24B 0.4900 -0.2194 0.2426 0.027 Uiso calc R 1 . .
    C C25 0.6372(4) 0.0087(5) 0.0709(2) 0.0174(10) Uani d . 1 . .
    H H25 0.665(5) -0.068(6) 0.052(3) 0.021 Uiso d . 1 . .
    C C26 0.6671(4) 0.0212(5) 0.1290(2) 0.0173(10) Uani d . 1 . .
    H H26 0.714(5) -0.046(6) 0.143(3) 0.021 Uiso d . 1 . .
    C C27 0.6759(4) 0.1413(5) 0.1608(2) 0.0207(11) Uani d . 1 . .
    H H27A 0.6663 0.1242 0.2015 0.025 Uiso calc R 1 . .
    H H27B 0.6158 0.1963 0.1478 0.025 Uiso calc R 1 . .
    C C28 0.7842(5) 0.2112(5) 0.1542(2) 0.0232(11) Uani d . 1 . .
    H H28A 0.7878 0.2791 0.1824 0.028 Uiso calc R 1 . .
    H H28B 0.8442 0.1530 0.1637 0.028 Uiso calc R 1 . .
    C C29 0.8044(5) 0.2672(5) 0.0956(3) 0.0261(12) Uani d . 1 . .
    H H29A 0.7412 0.3192 0.0844 0.031 Uiso calc R 1 . .
    H H29B 0.8683 0.3226 0.0990 0.031 Uiso calc R 1 . .
    C C30 0.8236(5) 0.1735(6) 0.0481(2) 0.0252(12) Uani d . 1 . .
    H H30A 0.8426 0.0925 0.0656 0.030 Uiso calc R 1 . .
    H H30B 0.8870 0.2015 0.0268 0.030 Uiso calc R 1 . .
    C C31 0.7280(4) 0.1540(6) 0.0061(2) 0.0227(11) Uani d . 1 . .
    H H31A 0.7174 0.2311 -0.0162 0.027 Uiso calc R 1 . .
    H H31B 0.7474 0.0873 -0.0206 0.027 Uiso calc R 1 . .
    C C32 0.6204(4) 0.1200(5) 0.0324(2) 0.0192(10) Uani d . 1 . .
    H H32A 0.5934 0.1911 0.0543 0.023 Uiso calc R 1 . .
    H H32B 0.5658 0.1001 0.0022 0.023 Uiso calc R 1 . .
loop_
    _atom_site_aniso_label
    _atom_site_aniso_U_11
    _atom_site_aniso_U_22
    _atom_site_aniso_U_33
    _atom_site_aniso_U_12
    _atom_site_aniso_U_13
    _atom_site_aniso_U_23
    Ir1 0.01035(9) 0.01310(9) 0.01811(10) 0.00069(7) 0.00157(7) 0.00070(7)
    Ir2 0.01052(9) 0.01305(9) 0.01793(10) 0.00124(7) 0.00105(7) 0.00185(7)
    Cl1 0.0112(6) 0.0164(6) 0.0395(8) 0.0024(4) 0.0046(5) 0.0088(5)
    Cl2 0.0111(5) 0.0150(5) 0.0308(7) 0.0018(4) 0.0035(5) 0.0038(5)
    C1 0.013(3) 0.034(3) 0.026(3) -0.004(2) -0.002(2) 0.007(2)
    C2 0.011(2) 0.016(2) 0.031(3) -0.0025(19) 0.009(2) 0.002(2)
    C3 0.024(3) 0.034(3) 0.025(3) -0.013(2) -0.001(2) 0.006(2)
    C4 0.022(3) 0.039(3) 0.025(3) -0.009(3) 0.004(2) 0.007(2)
    C5 0.021(3) 0.034(3) 0.030(3) -0.002(2) 0.004(2) 0.007(2)
    C6 0.024(3) 0.029(3) 0.060(5) -0.011(3) 0.010(3) -0.003(3)
    C7 0.025(3) 0.047(4) 0.054(5) -0.021(3) 0.008(3) -0.020(3)
    C8 0.032(4) 0.054(4) 0.038(4) -0.026(3) 0.016(3) -0.027(3)
    C9 0.017(3) 0.022(3) 0.027(3) 0.005(2) 0.001(2) 0.007(2)
    C10 0.016(3) 0.017(3) 0.033(3) 0.004(2) 0.005(2) 0.008(2)
    C11 0.023(3) 0.016(3) 0.047(4) -0.007(2) 0.008(3) -0.005(2)
    C12 0.042(4) 0.017(3) 0.051(4) -0.001(3) 0.019(3) -0.002(3)
    C13 0.053(5) 0.028(4) 0.121(9) 0.019(4) 0.020(5) 0.025(5)
    C14 0.082(7) 0.045(5) 0.072(6) 0.002(5) -0.024(5) 0.021(4)
    C15 0.041(4) 0.039(4) 0.034(4) 0.006(3) -0.003(3) 0.018(3)
    C16 0.033(4) 0.037(3) 0.028(3) 0.013(3) 0.004(3) 0.014(3)
    C17 0.012(2) 0.016(2) 0.025(3) 0.0028(19) -0.004(2) 0.0051(19)
    C18 0.017(3) 0.017(2) 0.025(3) 0.002(2) 0.001(2) 0.008(2)
    C19 0.026(3) 0.016(2) 0.024(3) 0.004(2) -0.002(2) -0.002(2)
    C20 0.042(4) 0.023(3) 0.032(3) 0.010(3) -0.001(3) -0.005(2)
    C21 0.042(4) 0.017(3) 0.056(5) 0.000(3) -0.008(3) 0.002(3)
    C22 0.041(4) 0.022(3) 0.050(4) 0.005(3) -0.013(3) 0.006(3)
    C23 0.020(3) 0.023(3) 0.032(3) 0.003(2) -0.002(2) 0.011(2)
    C24 0.023(3) 0.023(3) 0.023(3) 0.004(2) 0.003(2) 0.008(2)
    C25 0.011(2) 0.019(2) 0.022(3) -0.0007(19) 0.0032(19) 0.000(2)
    C26 0.011(2) 0.015(2) 0.026(3) 0.0004(19) -0.0008(19) 0.003(2)
    C27 0.015(3) 0.022(3) 0.024(3) 0.000(2) 0.002(2) -0.002(2)
    C28 0.021(3) 0.021(3) 0.027(3) -0.003(2) -0.002(2) -0.002(2)
    C29 0.019(3) 0.025(3) 0.034(3) -0.007(2) -0.002(2) 0.005(2)
    C30 0.016(3) 0.031(3) 0.028(3) -0.006(2) 0.001(2) 0.008(2)
    C31 0.016(3) 0.032(3) 0.020(3) -0.005(2) 0.002(2) 0.008(2)
    C32 0.016(3) 0.019(2) 0.023(3) -0.0026(19) -0.001(2) 0.002(2)
_geom_special_details
;
 All esds (except the esd in the dihedral angle between two l.s. planes)
 are estimated using the full covariance matrix.  The cell esds are taken
 into account individually in the estimation of esds in distances, angles
 and torsion angles; correlations between esds in cell parameters are only
 used when they are defined by crystal symmetry.  An approximate (isotropic)
 treatment of cell esds is used for estimating esds involving l.s. planes.
 Least-squares planes (x,y,z in crystal coordinates) and deviations from them
 (* indicates atom used to define plane)
2.1389 (0.0071) x + 3.6982 (0.0062) y + 21.6879 (0.0063) z = 3.5218 (0.0013)
 *    0.0000 (0.0000)  Ir1
 *    0.0000 (0.0000)  Cl1
 *    0.0000 (0.0000)  Cl2
      0.0181 (0.0020)  Ir2
 Rms deviation of fitted atoms =   0.0000
2.0283 (0.0066) x + 3.7376 (0.0066) y + 21.7009 (0.0061) z = 3.4830 (0.0032)
 Angle to previous plane (with approximate esd) =  0.56 ( 0.07 )
 *    0.0000 (0.0000)  Ir2
 *    0.0000 (0.0000)  Cl1
 *    0.0000 (0.0000)  Cl2
      0.0180 (0.0020)  Ir1
 Rms deviation of fitted atoms =   0.0000
;
loop_
    _geom_bond_atom_site_label_1
    _geom_bond_atom_site_label_2
    _geom_bond_site_symmetry_2
    _geom_bond_distance
    _geom_bond_publ_flag
    Ir1 C10 . 2.113(5) yes
    Ir1 C2 . 2.123(5) yes
    Ir1 C1 . 2.138(6) yes
    Ir1 C9 . 2.139(5) yes
    Ir1 Cl1 . 2.3980(12) yes
    Ir1 Cl2 . 2.4188(12) yes
    Ir1 Ir2 . 3.7254(3) yes
    Ir2 C26 . 2.117(5) yes
    Ir2 C18 . 2.117(5) yes
    Ir2 C25 . 2.139(5) yes
    Ir2 C17 . 2.153(5) yes
    Ir2 Cl1 . 2.4036(12) yes
    Ir2 Cl2 . 2.4203(12) yes
    C1 C2 . 1.395(8) ?
    C1 C8 . 1.512(9) ?
    C1 H1 . 0.94(2) ?
    C2 C3 . 1.512(8) ?
    C2 H2 . 0.96(2) ?
    C3 C4 . 1.530(8) ?
    C3 H3A . 0.990 ?
    C3 H3B . 0.990 ?
    C4 C5 . 1.535(8) ?
    C4 H4A . 0.990 ?
    C4 H4B . 0.990 ?
    C5 C6 . 1.511(9) ?
    C5 H5A . 0.990 ?
    C5 H5B . 0.990 ?
    C6 C7 . 1.531(10) ?
    C6 H6A . 0.990 ?
    C6 H6B . 0.990 ?
    C7 C8 . 1.541(8) ?
    C7 H7A . 0.990 ?
    C7 H7B . 0.990 ?
    C8 H8A . 0.990 ?
    C8 H8B . 0.990 ?
    C9 C10 . 1.414(8) ?
    C9 C16 . 1.506(8) ?
    C9 H9 . 0.98(7) ?
    C10 C11 . 1.516(8) ?
    C10 H10 . 0.92(7) ?
    C11 C12 . 1.557(8) ?
    C11 H11A . 0.990 ?
    C11 H11B . 0.990 ?
    C12 C13 . 1.594(11) ?
    C12 H12A . 0.990 ?
    C12 H12B . 0.990 ?
    C13 C14 . 1.449(11) ?
    C13 H13A . 0.990 ?
    C13 H13B . 0.990 ?
    C14 C15 . 1.480(12) ?
    C14 H14A . 0.990 ?
    C14 H14B . 0.990 ?
    C15 C16 . 1.536(8) ?
    C15 H15A . 0.990 ?
    C15 H15B . 0.990 ?
    C16 H16A . 0.990 ?
    C16 H16B . 0.990 ?
    C17 C18 . 1.420(8) ?
    C17 C24 . 1.499(7) ?
    C17 H17 . 0.91(7) ?
    C18 C19 . 1.512(8) ?
    C18 H18 . 0.88(7) ?
    C19 C20 . 1.541(8) ?
    C19 H19A . 0.990 ?
    C19 H19B . 0.990 ?
    C20 C21 . 1.529(9) ?
    C20 H20A . 0.990 ?
    C20 H20B . 0.990 ?
    C21 C22 . 1.531(9) ?
    C21 H21A . 0.990 ?
    C21 H21B . 0.990 ?
    C22 C23 . 1.536(9) ?
    C22 H22A . 0.990 ?
    C22 H22B . 0.990 ?
    C23 C24 . 1.545(7) ?
    C23 H23A . 0.990 ?
    C23 H23B . 0.990 ?
    C24 H24A . 0.990 ?
    C24 H24B . 0.990 ?
    C25 C26 . 1.418(8) ?
    C25 C32 . 1.515(7) ?
    C25 H25 . 1.01(6) ?
    C26 C27 . 1.499(7) ?
    C26 H26 . 0.98(6) ?
    C27 C28 . 1.546(7) ?
    C27 H27A . 0.990 ?
    C27 H27B . 0.990 ?
    C28 C29 . 1.539(8) ?
    C28 H28A . 0.990 ?
    C28 H28B . 0.990 ?
    C29 C30 . 1.533(9) ?
    C29 H29A . 0.990 ?
    C29 H29B . 0.990 ?
    C30 C31 . 1.534(8) ?
    C30 H30A . 0.990 ?
    C30 H30B . 0.990 ?
    C31 C32 . 1.527(7) ?
    C31 H31A . 0.990 ?
    C31 H31B . 0.990 ?
    C32 H32A . 0.990 ?
    C32 H32B . 0.990 ?
loop_
    _geom_angle_atom_site_label_1
    _geom_angle_atom_site_label_2
    _geom_angle_atom_site_label_3
    _geom_angle_site_symmetry_1
    _geom_angle_site_symmetry_3
    _geom_angle
    _geom_angle_publ_flag
    C10 Ir1 C2 . . 86.1(2) ?
    C10 Ir1 C1 . . 98.0(2) ?
    C2 Ir1 C1 . . 38.2(2) ?
    C10 Ir1 C9 . . 38.9(2) ?
    C2 Ir1 C9 . . 98.5(2) ?
    C1 Ir1 C9 . . 85.4(2) ?
    C10 Ir1 Cl1 . . 93.30(16) ?
    C2 Ir1 Cl1 . . 158.83(16) ?
    C1 Ir1 Cl1 . . 161.11(17) ?
    C9 Ir1 Cl1 . . 94.08(16) ?
    C10 Ir1 Cl2 . . 159.49(17) ?
    C2 Ir1 Cl2 . . 94.51(15) ?
    C1 Ir1 Cl2 . . 95.00(17) ?
    C9 Ir1 Cl2 . . 159.14(16) ?
    Cl1 Ir1 Cl2 . . 78.84(4) yes
    C26 Ir2 C18 . . 89.9(2) ?
    C26 Ir2 C25 . . 38.9(2) ?
    C18 Ir2 C25 . . 85.5(2) ?
    C26 Ir2 C17 . . 84.9(2) ?
    C18 Ir2 C17 . . 38.8(2) ?
    C25 Ir2 C17 . . 105.0(2) ?
    C26 Ir2 Cl1 . . 99.00(14) ?
    C18 Ir2 Cl1 . . 158.57(16) ?
    C25 Ir2 Cl1 . . 89.26(14) ?
    C17 Ir2 Cl1 . . 160.74(15) ?
    C26 Ir2 Cl2 . . 159.24(15) ?
    C18 Ir2 Cl2 . . 99.55(15) ?
    C25 Ir2 Cl2 . . 159.37(15) ?
    C17 Ir2 Cl2 . . 90.91(15) ?
    Cl1 Ir2 Cl2 . . 78.70(4) yes
    Ir1 Cl1 Ir2 . . 101.77(5) yes
    Ir1 Cl2 Ir2 . . 100.69(4) yes
    C2 C1 C8 . . 124.3(6) ?
    C2 C1 Ir1 . . 70.3(3) ?
    C8 C1 Ir1 . . 117.4(4) ?
    C2 C1 H1 . . 123(4) ?
    C8 C1 H1 . . 106(4) ?
    Ir1 C1 H1 . . 111(4) ?
    C1 C2 C3 . . 122.6(5) ?
    C1 C2 Ir1 . . 71.5(3) ?
    C3 C2 Ir1 . . 118.4(4) ?
    C1 C2 H2 . . 116(4) ?
    C3 C2 H2 . . 111(4) ?
    Ir1 C2 H2 . . 111(4) ?
    C2 C3 C4 . . 110.5(5) ?
    C2 C3 H3A . . 109.6 ?
    C4 C3 H3A . . 109.6 ?
    C2 C3 H3B . . 109.6 ?
    C4 C3 H3B . . 109.6 ?
    H3A C3 H3B . . 108.1 ?
    C3 C4 C5 . . 115.7(5) ?
    C3 C4 H4A . . 108.4 ?
    C5 C4 H4A . . 108.4 ?
    C3 C4 H4B . . 108.4 ?
    C5 C4 H4B . . 108.4 ?
    H4A C4 H4B . . 107.4 ?
    C6 C5 C4 . . 115.6(5) ?
    C6 C5 H5A . . 108.4 ?
    C4 C5 H5A . . 108.4 ?
    C6 C5 H5B . . 108.4 ?
    C4 C5 H5B . . 108.4 ?
    H5A C5 H5B . . 107.4 ?
    C5 C6 C7 . . 116.8(6) ?
    C5 C6 H6A . . 108.1 ?
    C7 C6 H6A . . 108.1 ?
    C5 C6 H6B . . 108.1 ?
    C7 C6 H6B . . 108.1 ?
    H6A C6 H6B . . 107.3 ?
    C6 C7 C8 . . 115.7(6) ?
    C6 C7 H7A . . 108.3 ?
    C8 C7 H7A . . 108.3 ?
    C6 C7 H7B . . 108.3 ?
    C8 C7 H7B . . 108.3 ?
    H7A C7 H7B . . 107.4 ?
    C1 C8 C7 . . 112.6(6) ?
    C1 C8 H8A . . 109.1 ?
    C7 C8 H8A . . 109.1 ?
    C1 C8 H8B . . 109.1 ?
    C7 C8 H8B . . 109.1 ?
    H8A C8 H8B . . 107.8 ?
    C10 C9 C16 . . 124.5(6) ?
    C10 C9 Ir1 . . 69.6(3) ?
    C16 C9 Ir1 . . 117.5(4) ?
    C10 C9 H9 . . 113(4) ?
    C16 C9 H9 . . 113(4) ?
    Ir1 C9 H9 . . 112(4) ?
    C9 C10 C11 . . 122.4(5) ?
    C9 C10 Ir1 . . 71.6(3) ?
    C11 C10 Ir1 . . 118.0(4) ?
    C9 C10 H10 . . 113(4) ?
    C11 C10 H10 . . 114(4) ?
    Ir1 C10 H10 . . 111(4) ?
    C10 C11 C12 . . 111.0(5) ?
    C10 C11 H11A . . 109.4 ?
    C12 C11 H11A . . 109.4 ?
    C10 C11 H11B . . 109.4 ?
    C12 C11 H11B . . 109.4 ?
    H11A C11 H11B . . 108.0 ?
    C11 C12 C13 . . 114.9(5) ?
    C11 C12 H12A . . 108.5 ?
    C13 C12 H12A . . 108.5 ?
    C11 C12 H12B . . 108.5 ?
    C13 C12 H12B . . 108.5 ?
    H12A C12 H12B . . 107.5 ?
    C14 C13 C12 . . 116.7(7) ?
    C14 C13 H13A . . 108.1 ?
    C12 C13 H13A . . 108.1 ?
    C14 C13 H13B . . 108.1 ?
    C12 C13 H13B . . 108.1 ?
    H13A C13 H13B . . 107.3 ?
    C13 C14 C15 . . 116.9(8) ?
    C13 C14 H14A . . 108.1 ?
    C15 C14 H14A . . 108.1 ?
    C13 C14 H14B . . 108.1 ?
    C15 C14 H14B . . 108.1 ?
    H14A C14 H14B . . 107.3 ?
    C14 C15 C16 . . 114.9(6) ?
    C14 C15 H15A . . 108.5 ?
    C16 C15 H15A . . 108.5 ?
    C14 C15 H15B . . 108.5 ?
    C16 C15 H15B . . 108.5 ?
    H15A C15 H15B . . 107.5 ?
    C9 C16 C15 . . 111.8(5) ?
    C9 C16 H16A . . 109.3 ?
    C15 C16 H16A . . 109.3 ?
    C9 C16 H16B . . 109.3 ?
    C15 C16 H16B . . 109.3 ?
    H16A C16 H16B . . 107.9 ?
    C18 C17 C24 . . 123.2(5) ?
    C18 C17 Ir2 . . 69.2(3) ?
    C24 C17 Ir2 . . 119.2(4) ?
    C18 C17 H17 . . 115(4) ?
    C24 C17 H17 . . 115(4) ?
    Ir2 C17 H17 . . 104(4) ?
    C17 C18 C19 . . 124.2(5) ?
    C17 C18 Ir2 . . 71.9(3) ?
    C19 C18 Ir2 . . 115.1(4) ?
    C17 C18 H18 . . 118(4) ?
    C19 C18 H18 . . 113(4) ?
    Ir2 C18 H18 . . 106(4) ?
    C18 C19 C20 . . 114.1(5) ?
    C18 C19 H19A . . 108.7 ?
    C20 C19 H19A . . 108.7 ?
    C18 C19 H19B . . 108.7 ?
    C20 C19 H19B . . 108.7 ?
    H19A C19 H19B . . 107.6 ?
    C21 C20 C19 . . 114.8(5) ?
    C21 C20 H20A . . 108.6 ?
    C19 C20 H20A . . 108.6 ?
    C21 C20 H20B . . 108.6 ?
    C19 C20 H20B . . 108.6 ?
    H20A C20 H20B . . 107.5 ?
    C20 C21 C22 . . 116.0(6) ?
    C20 C21 H21A . . 108.3 ?
    C22 C21 H21A . . 108.3 ?
    C20 C21 H21B . . 108.3 ?
    C22 C21 H21B . . 108.3 ?
    H21A C21 H21B . . 107.4 ?
    C21 C22 C23 . . 116.9(6) ?
    C21 C22 H22A . . 108.1 ?
    C23 C22 H22A . . 108.1 ?
    C21 C22 H22B . . 108.1 ?
    C23 C22 H22B . . 108.1 ?
    H22A C22 H22B . . 107.3 ?
    C22 C23 C24 . . 115.5(5) ?
    C22 C23 H23A . . 108.4 ?
    C24 C23 H23A . . 108.4 ?
    C22 C23 H23B . . 108.4 ?
    C24 C23 H23B . . 108.4 ?
    H23A C23 H23B . . 107.5 ?
    C17 C24 C23 . . 108.7(5) ?
    C17 C24 H24A . . 110.0 ?
    C23 C24 H24A . . 110.0 ?
    C17 C24 H24B . . 110.0 ?
    C23 C24 H24B . . 110.0 ?
    H24A C24 H24B . . 108.3 ?
    C26 C25 C32 . . 122.2(5) ?
    C26 C25 Ir2 . . 69.7(3) ?
    C32 C25 Ir2 . . 120.5(4) ?
    C26 C25 H25 . . 116(4) ?
    C32 C25 H25 . . 115(4) ?
    Ir2 C25 H25 . . 105(3) ?
    C25 C26 C27 . . 125.6(5) ?
    C25 C26 Ir2 . . 71.4(3) ?
    C27 C26 Ir2 . . 115.1(4) ?
    C25 C26 H26 . . 113(4) ?
    C27 C26 H26 . . 116(4) ?
    Ir2 C26 H26 . . 106(4) ?
    C26 C27 C28 . . 114.7(4) ?
    C26 C27 H27A . . 108.6 ?
    C28 C27 H27A . . 108.6 ?
    C26 C27 H27B . . 108.6 ?
    C28 C27 H27B . . 108.6 ?
    H27A C27 H27B . . 107.6 ?
    C29 C28 C27 . . 116.5(5) ?
    C29 C28 H28A . . 108.2 ?
    C27 C28 H28A . . 108.2 ?
    C29 C28 H28B . . 108.2 ?
    C27 C28 H28B . . 108.2 ?
    H28A C28 H28B . . 107.3 ?
    C30 C29 C28 . . 115.7(5) ?
    C30 C29 H29A . . 108.4 ?
    C28 C29 H29A . . 108.4 ?
    C30 C29 H29B . . 108.4 ?
    C28 C29 H29B . . 108.4 ?
    H29A C29 H29B . . 107.4 ?
    C29 C30 C31 . . 115.5(5) ?
    C29 C30 H30A . . 108.4 ?
    C31 C30 H30A . . 108.4 ?
    C29 C30 H30B . . 108.4 ?
    C31 C30 H30B . . 108.4 ?
    H30A C30 H30B . . 107.5 ?
    C32 C31 C30 . . 115.5(5) ?
    C32 C31 H31A . . 108.4 ?
    C30 C31 H31A . . 108.4 ?
    C32 C31 H31B . . 108.4 ?
    C30 C31 H31B . . 108.4 ?
    H31A C31 H31B . . 107.5 ?
    C25 C32 C31 . . 109.3(4) ?
    C25 C32 H32A . . 109.8 ?
    C31 C32 H32A . . 109.8 ?
    C25 C32 H32B . . 109.8 ?
    C31 C32 H32B . . 109.8 ?
    H32A C32 H32B . . 108.3 ?
loop_
    _geom_torsion_atom_site_label_1
    _geom_torsion_atom_site_label_2
    _geom_torsion_atom_site_label_3
    _geom_torsion_atom_site_label_4
    _geom_torsion_site_symmetry_1
    _geom_torsion_site_symmetry_2
    _geom_torsion_site_symmetry_3
    _geom_torsion_site_symmetry_4
    _geom_torsion
    _geom_torsion_publ_flag
    C10 Ir1 Ir2 C26 . . . . 4.6(3) ?
    C2 Ir1 Ir2 C26 . . . . -122.4(3) ?
    C1 Ir1 Ir2 C26 . . . . -174.4(3) ?
    C9 Ir1 Ir2 C26 . . . . 56.2(3) ?
    Cl1 Ir1 Ir2 C26 . . . . 30.4(2) ?
    Cl2 Ir1 Ir2 C26 . . . . -150.3(2) ?
    C10 Ir1 Ir2 C18 . . . . -174.3(3) ?
    C2 Ir1 Ir2 C18 . . . . 58.6(3) ?
    C1 Ir1 Ir2 C18 . . . . 6.7(3) ?
    C9 Ir1 Ir2 C18 . . . . -122.8(3) ?
    Cl1 Ir1 Ir2 C18 . . . . -148.6(2) ?
    Cl2 Ir1 Ir2 C18 . . . . 30.8(2) ?
    C10 Ir1 Ir2 C25 . . . . -46.3(3) ?
    C2 Ir1 Ir2 C25 . . . . -173.4(3) ?
    C1 Ir1 Ir2 C25 . . . . 134.7(3) ?
    C9 Ir1 Ir2 C25 . . . . 5.2(3) ?
    Cl1 Ir1 Ir2 C25 . . . . -20.58(19) ?
    Cl2 Ir1 Ir2 C25 . . . . 158.75(18) ?
    C10 Ir1 Ir2 C17 . . . . 133.3(3) ?
    C2 Ir1 Ir2 C17 . . . . 6.2(3) ?
    C1 Ir1 Ir2 C17 . . . . -45.7(3) ?
    C9 Ir1 Ir2 C17 . . . . -175.2(3) ?
    Cl1 Ir1 Ir2 C17 . . . . 159.0(2) ?
    Cl2 Ir1 Ir2 C17 . . . . -21.6(2) ?
    C10 Ir1 Ir2 Cl1 . . . . -25.7(2) ?
    C2 Ir1 Ir2 Cl1 . . . . -152.8(2) ?
    C1 Ir1 Ir2 Cl1 . . . . 155.3(2) ?
    C9 Ir1 Ir2 Cl1 . . . . 25.8(2) ?
    Cl2 Ir1 Ir2 Cl1 . . . . 179.32(8) ?
    C10 Ir1 Ir2 Cl2 . . . . 154.9(2) ?
    C2 Ir1 Ir2 Cl2 . . . . 27.9(2) ?
    C1 Ir1 Ir2 Cl2 . . . . -24.0(2) ?
    C9 Ir1 Ir2 Cl2 . . . . -153.5(2) ?
    Cl1 Ir1 Ir2 Cl2 . . . . -179.32(8) ?
    C10 Ir1 Cl1 Ir2 . . . . 160.45(17) ?
    C2 Ir1 Cl1 Ir2 . . . . 72.9(4) ?
    C1 Ir1 Cl1 Ir2 . . . . -72.8(5) ?
    C9 Ir1 Cl1 Ir2 . . . . -160.62(17) ?
    Cl2 Ir1 Cl1 Ir2 . . . . -0.44(5) ?
    C26 Ir2 Cl1 Ir1 . . . . -158.60(15) ?
    C18 Ir2 Cl1 Ir1 . . . . 87.8(4) ?
    C25 Ir2 Cl1 Ir1 . . . . 163.58(15) ?
    C17 Ir2 Cl1 Ir1 . . . . -58.1(5) ?
    Cl2 Ir2 Cl1 Ir1 . . . . 0.44(5) ?
    C10 Ir1 Cl2 Ir2 . . . . -68.5(4) ?
    C2 Ir1 Cl2 Ir2 . . . . -159.26(16) ?
    C1 Ir1 Cl2 Ir2 . . . . 162.39(17) ?
    C9 Ir1 Cl2 Ir2 . . . . 72.1(5) ?
    Cl1 Ir1 Cl2 Ir2 . . . . 0.44(5) ?
    C26 Ir2 Cl2 Ir1 . . . . 85.2(4) ?
    C18 Ir2 Cl2 Ir1 . . . . -158.71(16) ?
    C25 Ir2 Cl2 Ir1 . . . . -55.8(4) ?
    C17 Ir2 Cl2 Ir1 . . . . 163.23(15) ?
    Cl1 Ir2 Cl2 Ir1 . . . . -0.43(5) ?
    C10 Ir1 C1 C2 . . . . -73.1(4) ?
    C9 Ir1 C1 C2 . . . . -110.0(4) ?
    Cl1 Ir1 C1 C2 . . . . 160.8(4) ?
    Cl2 Ir1 C1 C2 . . . . 90.9(3) ?
    Ir2 Ir1 C1 C2 . . . . 106.1(3) ?
    C10 Ir1 C1 C8 . . . . 167.7(5) ?
    C2 Ir1 C1 C8 . . . . -119.2(6) ?
    C9 Ir1 C1 C8 . . . . 130.8(5) ?
    Cl1 Ir1 C1 C8 . . . . 41.6(8) ?
    Cl2 Ir1 C1 C8 . . . . -28.3(5) ?
    Ir2 Ir1 C1 C8 . . . . -13.1(6) ?
    C8 C1 C2 C3 . . . . -2.1(9) ?
    Ir1 C1 C2 C3 . . . . -112.4(5) ?
    C8 C1 C2 Ir1 . . . . 110.3(6) ?
    C10 Ir1 C2 C1 . . . . 108.2(4) ?
    C9 Ir1 C2 C1 . . . . 71.3(4) ?
    Cl1 Ir1 C2 C1 . . . . -162.9(3) ?
    Cl2 Ir1 C2 C1 . . . . -92.4(3) ?
    Ir2 Ir1 C2 C1 . . . . -109.8(3) ?
    C10 Ir1 C2 C3 . . . . -134.1(5) ?
    C1 Ir1 C2 C3 . . . . 117.7(6) ?
    C9 Ir1 C2 C3 . . . . -171.0(4) ?
    Cl1 Ir1 C2 C3 . . . . -45.1(7) ?
    Cl2 Ir1 C2 C3 . . . . 25.4(4) ?
    Ir2 Ir1 C2 C3 . . . . 7.9(5) ?
    C1 C2 C3 C4 . . . . -90.9(7) ?
    Ir1 C2 C3 C4 . . . . -176.1(4) ?
    C2 C3 C4 C5 . . . . 49.5(7) ?
    C3 C4 C5 C6 . . . . 55.4(8) ?
    C4 C5 C6 C7 . . . . -102.3(7) ?
    C5 C6 C7 C8 . . . . 71.4(9) ?
    C2 C1 C8 C7 . . . . 83.8(8) ?
    Ir1 C1 C8 C7 . . . . 167.7(5) ?
    C6 C7 C8 C1 . . . . -74.2(9) ?
    C2 Ir1 C9 C10 . . . . 72.7(3) ?
    C1 Ir1 C9 C10 . . . . 108.7(4) ?
    Cl1 Ir1 C9 C10 . . . . -90.2(3) ?
    Cl2 Ir1 C9 C10 . . . . -159.2(4) ?
    Ir2 Ir1 C9 C10 . . . . -106.2(3) ?
    C10 Ir1 C9 C16 . . . . 119.2(6) ?
    C2 Ir1 C9 C16 . . . . -168.1(5) ?
    C1 Ir1 C9 C16 . . . . -132.1(5) ?
    Cl1 Ir1 C9 C16 . . . . 29.0(5) ?
    Cl2 Ir1 C9 C16 . . . . -40.1(8) ?
    Ir2 Ir1 C9 C16 . . . . 13.0(6) ?
    C16 C9 C10 C11 . . . . 2.1(8) ?
    Ir1 C9 C10 C11 . . . . 112.0(5) ?
    C16 C9 C10 Ir1 . . . . -110.0(5) ?
    C2 Ir1 C10 C9 . . . . -108.8(3) ?
    C1 Ir1 C10 C9 . . . . -72.4(4) ?
    Cl1 Ir1 C10 C9 . . . . 92.4(3) ?
    Cl2 Ir1 C10 C9 . . . . 158.9(4) ?
    Ir2 Ir1 C10 C9 . . . . 108.4(3) ?
    C2 Ir1 C10 C11 . . . . 133.6(5) ?
    C1 Ir1 C10 C11 . . . . 170.0(5) ?
    C9 Ir1 C10 C11 . . . . -117.6(6) ?
    Cl1 Ir1 C10 C11 . . . . -25.2(5) ?
    Cl2 Ir1 C10 C11 . . . . 41.3(8) ?
    Ir2 Ir1 C10 C11 . . . . -9.2(6) ?
    C9 C10 C11 C12 . . . . 86.9(7) ?
    Ir1 C10 C11 C12 . . . . 172.0(4) ?
    C10 C11 C12 C13 . . . . -45.3(8) ?
    C11 C12 C13 C14 . . . . -59.2(9) ?
    C12 C13 C14 C15 . . . . 104.1(9) ?
    C13 C14 C15 C16 . . . . -72.8(10) ?
    C10 C9 C16 C15 . . . . -86.5(7) ?
    Ir1 C9 C16 C15 . . . . -169.6(5) ?
    C14 C15 C16 C9 . . . . 77.0(9) ?
    C26 Ir2 C17 C18 . . . . -96.2(3) ?
    C25 Ir2 C17 C18 . . . . -62.5(3) ?
    Cl1 Ir2 C17 C18 . . . . 160.9(4) ?
    Cl2 Ir2 C17 C18 . . . . 104.2(3) ?
    Ir1 Ir2 C17 C18 . . . . 117.8(3) ?
    C26 Ir2 C17 C24 . . . . 146.5(5) ?
    C18 Ir2 C17 C24 . . . . -117.3(6) ?
    C25 Ir2 C17 C24 . . . . -179.9(4) ?
    Cl1 Ir2 C17 C24 . . . . 43.6(7) ?
    Cl2 Ir2 C17 C24 . . . . -13.2(4) ?
    Ir1 Ir2 C17 C24 . . . . 0.5(5) ?
    C24 C17 C18 C19 . . . . 3.6(8) ?
    Ir2 C17 C18 C19 . . . . -108.5(5) ?
    C24 C17 C18 Ir2 . . . . 112.0(5) ?
    C26 Ir2 C18 C17 . . . . 82.0(3) ?
    C25 Ir2 C18 C17 . . . . 120.7(3) ?
    Cl1 Ir2 C18 C17 . . . . -162.8(3) ?
    Cl2 Ir2 C18 C17 . . . . -79.4(3) ?
    Ir1 Ir2 C18 C17 . . . . -98.8(3) ?
    C26 Ir2 C18 C19 . . . . -158.0(4) ?
    C25 Ir2 C18 C19 . . . . -119.3(4) ?
    C17 Ir2 C18 C19 . . . . 120.0(5) ?
    Cl1 Ir2 C18 C19 . . . . -42.8(7) ?
    Cl2 Ir2 C18 C19 . . . . 40.6(4) ?
    Ir1 Ir2 C18 C19 . . . . 21.3(5) ?
    C17 C18 C19 C20 . . . . -83.5(7) ?
    Ir2 C18 C19 C20 . . . . -168.0(4) ?
    C18 C19 C20 C21 . . . . 73.4(7) ?
    C19 C20 C21 C22 . . . . -72.6(8) ?
    C20 C21 C22 C23 . . . . 103.7(7) ?
    C21 C22 C23 C24 . . . . -50.8(8) ?
    C18 C17 C24 C23 . . . . 90.5(6) ?
    Ir2 C17 C24 C23 . . . . 173.7(4) ?
    C22 C23 C24 C17 . . . . -54.3(7) ?
    C18 Ir2 C25 C26 . . . . -95.4(3) ?
    C17 Ir2 C25 C26 . . . . -61.5(3) ?
    Cl1 Ir2 C25 C26 . . . . 105.4(3) ?
    Cl2 Ir2 C25 C26 . . . . 159.2(3) ?
    Ir1 Ir2 C25 C26 . . . . 118.2(3) ?
    C26 Ir2 C25 C32 . . . . -116.2(5) ?
    C18 Ir2 C25 C32 . . . . 148.3(4) ?
    C17 Ir2 C25 C32 . . . . -177.7(4) ?
    Cl1 Ir2 C25 C32 . . . . -10.9(4) ?
    Cl2 Ir2 C25 C32 . . . . 43.0(7) ?
    Ir1 Ir2 C25 C32 . . . . 1.9(5) ?
    C32 C25 C26 C27 . . . . 5.9(8) ?
    Ir2 C25 C26 C27 . . . . -108.0(5) ?
    C32 C25 C26 Ir2 . . . . 114.0(5) ?
    C18 Ir2 C26 C25 . . . . 83.0(3) ?
    C17 Ir2 C26 C25 . . . . 121.5(3) ?
    Cl1 Ir2 C26 C25 . . . . -77.5(3) ?
    Cl2 Ir2 C26 C25 . . . . -159.3(3) ?
    Ir1 Ir2 C26 C25 . . . . -96.3(3) ?
    C18 Ir2 C26 C27 . . . . -155.7(4) ?
    C25 Ir2 C26 C27 . . . . 121.3(5) ?
    C17 Ir2 C26 C27 . . . . -117.1(4) ?
    Cl1 Ir2 C26 C27 . . . . 43.9(4) ?
    Cl2 Ir2 C26 C27 . . . . -38.0(7) ?
    Ir1 Ir2 C26 C27 . . . . 25.1(5) ?
    C25 C26 C27 C28 . . . . -82.6(7) ?
    Ir2 C26 C27 C28 . . . . -166.9(4) ?
    C26 C27 C28 C29 . . . . 69.1(7) ?
    C27 C28 C29 C30 . . . . -69.2(7) ?
    C28 C29 C30 C31 . . . . 104.2(6) ?
    C29 C30 C31 C32 . . . . -53.8(7) ?
    C26 C25 C32 C31 . . . . 89.4(6) ?
    Ir2 C25 C32 C31 . . . . 173.4(4) ?
    C30 C31 C32 C25 . . . . -53.2(6) ?
