# Supplementary material for: Di-μ-chlorido-bis­[bis­(η2-cyclo­octene)iridium(I)]
Source: Acta Crystallogr Sect E Struct Rep Online. 2008 Mar 29;64(Pt 4):m579–80. doi: 10.1107/S1600536808007216 (PMC2960958; doi:10.1107/S1600536808007216)
Supplement: Supplementary file 2 [file e-64-0m579-Isup2.hkl]

# 
# h,k,l, Fc-squared, Fo-squared, sigma(Fo-squared) and status flag 
# 
data_I
_shelx_title ' Ir2Cl2(coe)4 P21/c ' 
_shelx_refln_list_code          4 
_shelx_F_calc_maximum      764.87 
_exptl_crystal_F_000      1744.00 
_reflns_d_resolution_high  0.7700 
 
loop_ 
 _symmetry_equiv_pos_as_xyz 
 'x, y, z' 
 '-x, y+1/2, -z+1/2' 
 '-x, -y, -z' 
 'x, -y-1/2, z-1/2' 
 
_cell_length_a    12.3410 
_cell_length_b    10.7713 
_cell_length_c    23.6450 
_cell_angle_alpha  90.000 
_cell_angle_beta   91.787 
_cell_angle_gamma  90.000 
 
_shelx_F_squared_multiplier     1.000 
 
loop_ 
 _refln_index_h 
 _refln_index_k 
 _refln_index_l 
 _refln_F_squared_calc 
 _refln_F_squared_meas 
 _refln_F_squared_sigma 
 _refln_observed_status 
   2   0   0      448.98      524.98     85.91 o 
   3   0   0   181958.13   167220.20   3631.12 o 
   4   0   0   148937.36   147691.20    533.58 o 
   5   0   0     4444.30     4300.32    131.68 o 
   6   0   0     3821.45     3407.74    111.73 o 
   7   0   0   149596.14   144797.53   3102.75 o 
   8   0   0    54715.92    54027.08   1008.08 o 
   9   0   0       14.90      -45.16    151.14 o 
  10   0   0    12785.80    13256.40   1674.66 o 
  11   0   0   107935.55   107072.02   1684.54 o 
  12   0   0    34954.88    35142.47    375.05 o 
  13   0   0      149.32      -55.31    411.96 o 
  14   0   0    12081.33    12319.83    240.22 o 
  15   0   0    24532.46    25754.41    442.97 o 
  16   0   0      113.39      268.74    442.97 o 
   1   1   0    22356.61    19475.69   2483.97 o 
   2   1   0     1436.20     1349.24     69.99 o 
   3   1   0      893.13     1292.12     83.90 o 
   4   1   0    23607.95    26332.94    516.99 o 
   5   1   0    32711.50    34461.82    828.91 o 
   6   1   0     2473.84     3568.82    173.35 o 
   7   1   0     5243.22     6395.84    652.00 o 
   8   1   0     2262.08     4117.19    459.82 o 
   9   1   0     2098.69     2560.56    196.74 o 
  10   1   0     1529.26     2135.56    291.81 o 
  11   1   0       11.58      819.21    486.35 o 
  12   1   0    11365.63    11423.67    192.43 o 
  13   1   0      820.23      842.73    208.90 o 
  14   1   0      264.47      790.19    254.47 o 
  15   1   0     5785.98    13383.54   3370.80 o 
   0   2   0   145119.53   131749.69   7177.61 o 
   1   2   0    42703.63    40745.27   2641.18 o 
   2   2   0     4883.67     4884.72    163.09 o 
   3   2   0    36760.70    36674.32    412.81 o 
   4   2   0    67164.52    68361.69   1053.49 o 
   5   2   0    19826.42    28634.15    654.85 o 
   6   2   0     6118.12     6755.68    550.28 o 
   7   2   0    62799.78    61538.56    713.94 o 
   8   2   0    53023.39    57615.04   3180.27 o 
   9   2   0      290.58     1757.94    244.38 o 
  10   2   0     4226.31     4938.06    226.94 o 
  11   2   0    27582.67    28105.83    409.67 o 
  12   2   0     6437.87     5653.26    220.64 o 
  13   2   0      756.01     1895.30    468.48 o 
  14   2   0     4200.43     4518.40    486.57 o 
  15   2   0    12765.23    12992.71    507.30 o 
   1   3   0    48631.05    48447.94    601.98 o 
   2   3   0     1927.35     2026.86     52.01 o 
   3   3   0    41534.38    40589.50   1029.52 o 
   4   3   0    52044.97    53404.18    823.62 o 
   5   3   0    79812.39    79551.91   1054.35 o 
   6   3   0     7274.33     6970.62    157.14 o 
   7   3   0    16839.23    17436.18    237.18 o 
   8   3   0    48093.95    46272.25    352.77 o 
   9   3   0    15646.31    15743.06    578.21 o 
  10   3   0     3272.68     4001.77    230.06 o 
  11   3   0     4523.22     4800.52    343.65 o 
  12   3   0    45586.76    43754.82    430.51 o 
  13   3   0     3930.54     3957.52    231.97 o 
  14   3   0     2531.13     2868.46    209.72 o 
  15   3   0    15042.21    16412.68    949.75 o 
   0   4   0      164.92      179.57     82.70 o 
   1   4   0       70.18     1136.90    387.17 o 
   2   4   0    17171.93    20224.55    309.48 o 
   3   4   0    17453.89    19960.51    131.38 o 
   4   4   0      210.08      758.97     93.34 o 
   5   4   0     2809.29     6046.84    902.76 o 
   6   4   0    11256.97    11624.42    468.96 o 
   7   4   0     1077.77      994.89     86.88 o 
   8   4   0       64.55     1632.14    403.20 o 
   9   4   0     5186.34     8775.97    895.45 o 
  10   4   0     1400.31     1851.34    247.15 o 
  11   4   0     4289.17     4600.54    264.80 o 
  12   4   0     1597.01     2307.98    370.84 o 
  13   4   0     2947.10     3479.91    219.82 o 
  14   4   0     1047.84     1276.09    215.66 o 
  15   4   0       42.58      621.42    165.81 o 
   1   5   0    40735.41    41051.54    451.90 o 
   2   5   0      441.70      852.33     82.23 o 
   3   5   0    11919.16    11663.02    229.48 o 
   4   5   0     8600.75     9965.57    221.18 o 
   5   5   0    27908.75    26808.65    439.13 o 
   6   5   0      806.96     1253.03    285.85 o 
   7   5   0      975.51      989.55    149.17 o 
   8   5   0    42537.90    41261.59    519.12 o 
   9   5   0    16482.53    17497.77    222.64 o 
  10   5   0       21.89      912.25    244.55 o 
  11   5   0     3469.64     4134.07    367.04 o 
  12   5   0    30617.64    31079.27   1461.66 o 
  13   5   0     5862.46     6221.18    333.00 o 
  14   5   0      145.24      320.92    208.01 o 
   0   6   0    74409.84    73183.47    898.27 o 
   1   6   0     4149.87     5491.76    160.47 o 
   2   6   0     8282.57     9144.43    313.00 o 
   3   6   0    27281.05    27656.38    531.58 o 
   4   6   0    73709.77    76479.96    719.28 o 
   5   6   0     1249.13     1149.86    120.38 o 
   6   6   0      823.90     1011.92    100.01 o 
   7   6   0    38856.39    40545.78    465.76 o 
   8   6   0    19936.99    19416.23    437.68 o 
   9   6   0     7985.01     8227.42    182.03 o 
  10   6   0      330.08     2340.21    549.99 o 
  11   6   0    36880.70    36704.70    512.65 o 
  12   6   0     3679.59     4350.17    165.10 o 
  13   6   0     4307.10     6278.69   1020.34 o 
  14   6   0     2757.26     2358.32    277.33 o 
   1   7   0     1596.68     2975.80    107.28 o 
   2   7   0     3349.63     3269.36    111.02 o 
   3   7   0     1034.33     1405.02    173.28 o 
   4   7   0     1400.13     2033.39    185.89 o 
   5   7   0      205.96      621.71    165.75 o 
   6   7   0     3211.17     3445.43    189.61 o 
   7   7   0     6914.19     7375.71    211.77 o 
   8   7   0     3433.14     3794.10    264.38 o 
   9   7   0     2502.15     2442.61    115.59 o 
  10   7   0     3447.76     3822.02    180.37 o 
  11   7   0     4685.73     7372.59   1491.47 o 
  12   7   0     1148.49     1421.81    191.23 o 
  13   7   0     3193.64     3213.41    159.74 o 
   0   8   0    40325.23    40740.87    397.92 o 
   1   8   0    13303.36    13583.68    128.89 o 
   2   8   0     2849.13     2870.52     98.83 o 
   3   8   0    56273.51    55055.31    594.20 o 
   4   8   0    98873.88    99101.55   1318.96 o 
   5   8   0     9099.80     9258.69    241.25 o 
   6   8   0     2944.53     2915.97    121.00 o 
   7   8   0    46562.50    47894.75    393.65 o 
   8   8   0    45310.80    46313.90    738.71 o 
   9   8   0      195.08      156.44    148.26 o 
  10   8   0     4142.08     3989.03    254.33 o 
  11   8   0    26823.38    27529.00    841.08 o 
  12   8   0     3236.87     3280.25    242.76 o 
  13   8   0      188.21      865.42    332.95 o 
   1   9   0    17033.43    17171.33    198.58 o 
   2   9   0     1653.56     2087.17    199.41 o 
   3   9   0    22865.49    22693.32    450.16 o 
   4   9   0      546.19      955.94    172.48 o 
   5   9   0     8133.61     8734.43    142.85 o 
   6   9   0     6633.72     6958.50    158.06 o 
   7   9   0     3396.47     4138.05    195.86 o 
   8   9   0    14590.57    15457.80    231.78 o 
   9   9   0     4044.38     4404.02    179.82 o 
  10   9   0    10932.96    11421.12    318.84 o 
  11   9   0     1415.70     1807.55    182.78 o 
  12   9   0     9449.85    10191.77    247.01 o 
   0  10   0    15470.11    16430.59    611.30 o 
   1  10   0    19284.21    19833.03    170.94 o 
   2  10   0    21941.89    21574.86    407.56 o 
   3  10   0    22224.03    21854.28    131.42 o 
   4  10   0    18537.27    19701.73    296.91 o 
   5  10   0    16665.21    17266.59    332.37 o 
   6  10   0    11350.47    11647.55    276.29 o 
   7  10   0     7719.90     8775.55    231.12 o 
   8  10   0    11209.98    11402.33    194.91 o 
   9  10   0    13252.06    13023.93    339.72 o 
  10  10   0    10585.59    10728.79    243.17 o 
  11  10   0     3906.08     4698.18    526.81 o 
   1  11   0    17646.55    18038.51    279.19 o 
   2  11   0       13.87      477.87    251.07 o 
   3  11   0    13342.43    14080.55    214.83 o 
   4  11   0     2291.20     2351.35    117.56 o 
   5  11   0     6684.67     7084.08    207.13 o 
   6  11   0     2484.54     2790.94    231.80 o 
   7  11   0      107.15      406.70    242.29 o 
   8  11   0    21097.87    21847.15    849.45 o 
   9  11   0     5920.43     6235.63    447.99 o 
   0  12   0       47.42       21.29    239.04 o 
   1  12   0    10107.86    10716.97    201.45 o 
   2  12   0    29023.17    29341.02    432.65 o 
   3  12   0       85.33     -100.63    203.32 o 
   4  12   0     2682.55     2405.88    109.68 o 
   5  12   0    12129.04    12025.26    276.12 o 
   6  12   0    10596.65    10917.71    153.37 o 
   7  12   0     1035.71     1305.06    192.24 o 
   8  12   0       59.20       72.14    396.84 o 
   1  13   0     1049.53     1308.80    257.88 o 
   2  13   0      670.89     1440.19    337.74 o 
   3  13   0      841.23      794.75    238.38 o 
   4  13   0     1267.99      944.36    237.98 o 
   5  13   0     1419.45     1418.59    244.24 o 
 -15   1   1    20902.10    22255.42    480.36 o 
 -14   1   1    39613.71    40083.95    757.45 o 
 -13   1   1     1143.46     1592.70    184.71 o 
 -12   1   1     5664.92     6758.74    150.78 o 
 -11   1   1    78672.67    77466.55    495.26 o 
 -10   1   1    67509.97    64536.17    727.04 o 
  -9   1   1      361.27      937.06    283.46 o 
  -8   1   1    14929.36    14447.39    291.31 o 
  -7   1   1   154542.53   143751.59   2135.90 o 
  -6   1   1    23285.13    23879.93    360.34 o 
  -5   1   1      482.10     2504.77    402.95 o 
  -4   1   1    37193.81    35750.37    657.26 o 
  -3   1   1    36780.02    37631.45    272.85 o 
  -2   1   1     2181.34     2435.19     44.51 o 
  -1   1   1        8.58      257.59     26.09 o 
   1   1   1   146916.33   142478.34   4817.61 o 
   2   1   1      176.23      -65.57     65.57 o 
   3   1   1      329.69     1136.19    117.98 o 
   4   1   1    78722.73    76339.63    499.00 o 
   5   1   1    27674.11    29220.54    654.36 o 
   6   1   1    14203.75    14337.43    211.68 o 
   7   1   1    12464.27    11975.31    409.48 o 
   8   1   1    47836.93    44165.57    671.37 o 
   9   1   1      290.63      607.04    160.44 o 
  10   1   1    12892.34    12719.72    347.34 o 
  11   1   1    15717.50    15877.86    590.75 o 
  12   1   1    22797.61    23233.99    368.27 o 
  13   1   1     2769.01     3092.56    195.65 o 
  14   1   1     4047.43     4889.11    229.88 o 
  15   1   1     5128.87     5390.11    315.67 o 
 -15   2   1    16792.79    17996.40    494.45 o 
 -14   2   1     1488.88     2061.95    231.30 o 
 -13   2   1     6576.61     6739.69    412.02 o 
 -12   2   1     7204.03     7404.37    239.70 o 
 -11   2   1     6633.46     6459.31    421.93 o 
 -10   2   1    19661.20    19928.20    382.33 o 
  -9   2   1     6612.56     7107.47    315.04 o 
  -8   2   1    10186.86    12388.87    981.62 o 
  -7   2   1     8794.67    10944.86    324.74 o 
  -6   2   1    77167.11    76249.94    754.65 o 
  -5   2   1     3361.79     4336.86    392.58 o 
  -4   2   1    23069.71    25979.86    368.16 o 
  -3   2   1     4399.08     4903.75    147.34 o 
  -2   2   1    77455.34    81971.73    812.28 o 
  -1   2   1      703.59      969.47     62.72 o 
   0   2   1       42.79      155.17     44.87 o 
   1   2   1    12597.71    14673.05    239.44 o 
   2   2   1    54822.50    57581.46   1065.21 o 
   3   2   1     2933.90     3603.23     87.86 o 
   4   2   1    21832.16    22974.34    275.98 o 
   5   2   1   176587.91   181718.13   1894.77 o 
   6   2   1    22767.24    23495.23    315.35 o 
   7   2   1     4896.98     6190.34    333.91 o 
   8   2   1    11614.93    12221.95    506.47 o 
   9   2   1    44704.75    45662.97   1574.42 o 
  10   2   1       65.23      737.33    428.42 o 
  11   2   1       28.09      336.22    240.85 o 
  12   2   1    32157.62    30865.20    313.83 o 
  13   2   1    24882.42    24815.40    372.68 o 
  14   2   1        2.05     7796.45   3437.80 o 
  15   2   1     1289.13     1842.98    345.99 o 
 -15   3   1     8277.06     8938.53    345.09 o 
 -14   3   1    11346.93    11438.88    177.76 o 
 -13   3   1     4484.83     7489.57   1141.44 o 
 -12   3   1     3803.84     4057.55    171.49 o 
 -11   3   1     4090.35     4563.87    335.89 o 
 -10   3   1     3730.66     4477.19    132.41 o 
  -9   3   1     2679.17     3696.89    301.34 o 
  -8   3   1    11554.75    12826.17    203.79 o 
  -7   3   1    27580.23    27445.32    335.29 o 
  -6   3   1    13281.25    13642.70    198.71 o 
  -5   3   1     7592.83    11108.11    552.61 o 
  -4   3   1    25155.65    26827.80    316.13 o 
  -3   3   1    10740.84    11884.99    329.56 o 
  -2   3   1    16281.80    17031.06    180.26 o 
  -1   3   1     1867.37     1988.67    119.63 o 
   0   3   1      418.61      399.82     89.66 o 
   1   3   1    10512.24    11693.43    161.94 o 
   2   3   1     1001.25     1642.35    289.89 o 
   3   3   1     5610.99     7499.21    226.48 o 
   4   3   1    13939.21    14018.16    331.35 o 
   5   3   1    19964.71    22748.84   1122.47 o 
   6   3   1     2259.64    11706.53   2688.94 o 
   7   3   1     3389.39     3520.89    214.03 o 
   8   3   1     8768.91     8598.69    244.99 o 
   9   3   1      175.26     4140.57    670.63 o 
  10   3   1      240.37     1220.03    197.35 o 
  11   3   1      212.72       33.20    142.79 o 
  12   3   1       14.55      568.06    205.57 o 
  13   3   1      496.12     1201.29    269.99 o 
  14   3   1      186.74      131.35    279.60 o 
  15   3   1      347.39     1031.22    210.27 o 
 -15   4   1    12001.34    13065.02    741.33 o 
 -14   4   1     3991.11     4822.84    370.01 o 
 -13   4   1     8004.25     8528.65    355.55 o 
 -12   4   1     5730.29     6921.40    559.54 o 
 -11   4   1     3617.90     3778.61    201.56 o 
 -10   4   1    25190.65    25734.87    293.59 o 
  -9   4   1     7875.90    10018.98    348.44 o 
  -8   4   1     9806.35    11108.94    234.53 o 
  -7   4   1     3579.01     3876.82     86.46 o 
  -6   4   1    95608.63    92602.94    799.52 o 
  -5   4   1     6285.69     5731.62     99.86 o 
  -4   4   1     4620.27     5023.57     97.62 o 
  -3   4   1    72340.24    78894.77   1256.69 o 
  -2   4   1   144318.78   151617.31   2321.80 o 
  -1   4   1      236.24      197.92     90.06 o 
   0   4   1       84.80       24.21     61.63 o 
   1   4   1   132655.09   137110.20    910.02 o 
   2   4   1    73825.18    79808.79    734.51 o 
   3   4   1     1690.21     2456.62     98.17 o 
   4   4   1    18575.43    19856.96    259.90 o 
   5   4   1   159574.73   157640.47   3611.25 o 
   6   4   1    56306.62    55488.93   1112.31 o 
   7   4   1      144.35      366.32    103.50 o 
   8   4   1    50034.28    50033.34    295.17 o 
   9   4   1    93011.99    94454.85   1071.72 o 
  10   4   1    12675.57    12265.29    291.56 o 
  11   4   1     2454.47     2474.76    166.59 o 
  12   4   1    48253.61    47777.27   1204.71 o 
  13   4   1    42494.59    41390.65    520.41 o 
  14   4   1      378.99      377.01    211.74 o 
  15   4   1     2730.68     3287.47    230.76 o 
 -14   5   1     2523.47     3002.72    340.52 o 
 -13   5   1     2359.97     2438.65    237.23 o 
 -12   5   1     1407.31     2173.34    277.25 o 
 -11   5   1    22690.88    22255.66    601.63 o 
 -10   5   1    22715.28    22400.01    206.05 o 
  -9   5   1     6356.83     7818.00    392.85 o 
  -8   5   1       90.53      795.22    153.58 o 
  -7   5   1    18997.74    19204.25    228.03 o 
  -6   5   1     3305.36     3405.63    102.04 o 
  -5   5   1    13411.90    12626.31    623.89 o 
  -4   5   1     5129.29     5696.29    181.21 o 
  -3   5   1    29228.21    29463.50    541.72 o 
  -2   5   1    12449.16    13570.59    238.82 o 
  -1   5   1    11457.35     8271.51   1818.45 o 
   0   5   1    32985.74    31776.87    983.62 o 
   1   5   1    58168.19    62214.55    936.50 o 
   2   5   1     4314.94     7066.51    401.77 o 
   3   5   1      841.84     1264.64     84.07 o 
   4   5   1    33373.41    33908.64    435.59 o 
   5   5   1     1210.35     2631.88    545.32 o 
   6   5   1    17749.23    18842.20    274.30 o 
   7   5   1     3335.81     3230.58    142.33 o 
   8   5   1    16605.46    17235.27    349.68 o 
   9   5   1     2992.34     5195.21    749.93 o 
  10   5   1    14821.59    15845.68    247.55 o 
  11   5   1     4291.94     4366.30    131.67 o 
  12   5   1     7203.05     7564.46    321.14 o 
  13   5   1     2419.83     2001.47    228.30 o 
  14   5   1     1703.41     1771.34    257.03 o 
 -14   6   1      860.26     1104.87    247.74 o 
 -13   6   1     2061.12     2529.27    151.27 o 
 -12   6   1      535.78      957.90    138.69 o 
 -11   6   1      338.36     1116.20    258.11 o 
 -10   6   1     4957.39     5107.51    173.69 o 
  -9   6   1     1993.82     2747.53    316.69 o 
  -8   6   1      240.48      870.80    211.01 o 
  -7   6   1      378.75      452.47    148.35 o 
  -6   6   1     3735.51     3937.71    192.35 o 
  -5   6   1     1632.20     1640.32     92.23 o 
  -4   6   1     3944.56     4499.02    464.44 o 
  -3   6   1    22416.67    23847.04    645.52 o 
  -2   6   1    47005.81    46314.13    380.69 o 
  -1   6   1     4528.83     4494.11    137.38 o 
   0   6   1     6472.92     7597.72    164.18 o 
   1   6   1    50567.04    49659.24    618.74 o 
   2   6   1    35304.48    35967.23    294.42 o 
   3   6   1     8960.56     9267.99    171.68 o 
   4   6   1     7121.79     7029.01    236.40 o 
   5   6   1    17227.98    11830.57   2987.96 o 
   6   6   1    13936.06    14283.04    194.20 o 
   7   6   1     7307.57     7887.70    134.89 o 
   8   6   1    20133.74    20066.78    399.73 o 
   9   6   1    42190.29    41134.95    677.43 o 
  10   6   1    14015.79    13436.73    395.28 o 
  11   6   1     6058.17     6090.61    197.79 o 
  12   6   1    16375.57    16470.36    326.51 o 
  13   6   1    18295.69    18539.02   1055.08 o 
  14   6   1     5196.97     5222.81    326.13 o 
 -13   7   1      106.68      906.63    350.87 o 
 -12   7   1       62.99      381.92    178.54 o 
 -11   7   1    35452.61    34818.27    649.63 o 
 -10   7   1    20159.52    19808.79    388.89 o 
  -9   7   1     4212.39     4267.68    249.36 o 
  -8   7   1     5067.49     6238.21    218.29 o 
  -7   7   1    65208.17    62644.06   1454.90 o 
  -6   7   1    11909.63    12069.84    159.64 o 
  -5   7   1      570.51      655.02    123.26 o 
  -4   7   1    40162.68    41901.54    550.95 o 
  -3   7   1   137190.11   135131.83   1244.56 o 
  -2   7   1     1408.48     1599.62    130.97 o 
  -1   7   1     4765.35     4687.46    258.02 o 
   0   7   1    52760.53    53832.21    459.73 o 
   1   7   1    37601.62    37407.14    329.32 o 
   2   7   1     9348.70     8468.00    401.79 o 
   3   7   1       48.73      183.70    178.60 o 
   4   7   1    64441.18    65160.18    851.56 o 
   5   7   1     5930.42     6161.94    138.86 o 
   6   7   1     6491.68     6408.72     96.53 o 
   7   7   1     3917.10     3899.60    237.95 o 
   8   7   1    45246.59    45269.22    928.28 o 
   9   7   1      227.66      227.41    109.02 o 
  10   7   1    11276.47    10985.82    434.97 o 
  11   7   1     9586.15     9154.42    366.93 o 
  12   7   1     5972.69     5758.63    173.94 o 
  13   7   1     6862.67     6083.48    294.51 o 
 -13   8   1     4523.44     7659.39   1867.25 o 
 -12   8   1      831.59      870.93    227.28 o 
 -11   8   1      742.78     7812.43   2819.63 o 
 -10   8   1     2776.67     2773.61    159.07 o 
  -9   8   1       19.70      187.66    136.34 o 
  -8   8   1    11980.44    11990.48    436.71 o 
  -7   8   1      824.42     1379.28    219.87 o 
  -6   8   1     7479.61     7392.28    178.32 o 
  -5   8   1     3122.80     3517.27    235.96 o 
  -4   8   1    23354.79    24448.89    299.14 o 
  -3   8   1      744.25     1617.19    236.47 o 
  -2   8   1     3826.19     3629.81    159.73 o 
  -1   8   1    12779.55    12709.77    186.74 o 
   0   8   1     7778.22     8442.05    250.27 o 
   1   8   1     3320.99     3988.53    160.68 o 
   2   8   1        2.17      247.79     96.72 o 
   3   8   1    31352.64    30255.32    405.04 o 
   4   8   1    12900.17    13755.61    217.04 o 
   5   8   1     2315.45     2824.31    127.55 o 
   6   8   1     1482.57     1968.94    394.05 o 
   7   8   1    18910.41    20344.24    420.64 o 
   8   8   1     3927.85     4106.46    319.40 o 
   9   8   1      516.73      248.37    257.61 o 
  10   8   1     3727.23     4305.56    226.72 o 
  11   8   1    11467.20    10569.85    396.13 o 
  12   8   1      176.01      -29.46    155.18 o 
  13   8   1       56.61     3358.15   1523.95 o 
 -12   9   1     4953.58     5366.13    247.65 o 
 -11   9   1    14271.43    16537.65   1626.89 o 
 -10   9   1    19253.21    18863.47    304.47 o 
  -9   9   1     5243.80     5657.19    174.35 o 
  -8   9   1    12663.63    13558.31    157.54 o 
  -7   9   1    42045.61    41880.73    351.21 o 
  -6   9   1    20265.22    20739.62    532.71 o 
  -5   9   1     2493.79     2878.03    117.18 o 
  -4   9   1    26302.55    26760.05    282.61 o 
  -3   9   1    51413.35    51992.74    619.75 o 
  -2   9   1    11827.01    12587.09    399.17 o 
  -1   9   1     1629.68     2302.13    343.17 o 
   0   9   1    19928.27    19656.79    571.24 o 
   1   9   1    13040.01    13197.01    139.20 o 
   2   9   1      174.89      415.49    135.34 o 
   3   9   1    11957.48    12590.53    304.34 o 
   4   9   1    30780.87    30332.79    533.85 o 
   5   9   1     9192.86     9307.57    258.09 o 
   6   9   1       33.82      417.00    193.79 o 
   7   9   1     1404.02     1487.20    166.48 o 
   8   9   1    10610.88    10911.61    156.46 o 
   9   9   1      786.71      639.04    158.57 o 
  10   9   1       18.91     1318.32    564.28 o 
  11   9   1     1302.39     1545.59    226.65 o 
  12   9   1      357.68      503.76    283.53 o 
 -11  10   1     1823.81     3862.62    958.86 o 
 -10  10   1    14241.26    14428.81    247.73 o 
  -9  10   1     1755.67     2231.63    303.92 o 
  -8  10   1    12508.49    12681.79    392.57 o 
  -7  10   1      708.74     1105.27    149.90 o 
  -6  10   1    22251.12    21985.89    316.48 o 
  -5  10   1        1.34      240.79    136.25 o 
  -4  10   1     9274.17     9567.13    243.82 o 
  -3  10   1    11299.28    10648.72    109.59 o 
  -2  10   1    26281.30    26439.56    306.40 o 
  -1  10   1     3260.55     3332.16    169.32 o 
   0  10   1     5318.27     5458.52    195.66 o 
   1  10   1    29017.79    29213.64    316.76 o 
   2  10   1    17123.31    17711.21    118.64 o 
   3  10   1    14211.37    13762.00    187.05 o 
   4  10   1     2421.00     2483.31    128.31 o 
   5  10   1    19004.42    19685.00    429.00 o 
   6  10   1      760.76     1157.31    118.87 o 
   7  10   1     7813.00     7872.23    200.90 o 
   8  10   1    12724.60    12785.34    323.49 o 
   9  10   1    27654.02    29155.63    785.16 o 
  10  10   1        9.96       -4.83    326.08 o 
  11  10   1     2560.32     2405.81    210.42 o 
  -9  11   1    19132.40    20995.39    437.80 o 
  -8  11   1     9523.05    10150.62    524.71 o 
  -7  11   1      685.32     1070.76    230.16 o 
  -6  11   1     5113.89     5980.22    211.82 o 
  -5  11   1    21391.40    21626.99    524.08 o 
  -4  11   1     1810.42     1796.23    105.09 o 
  -3  11   1      113.08     -114.58    128.55 o 
  -2  11   1    16736.30    16135.27    659.19 o 
  -1  11   1    20061.20    20687.71    470.06 o 
   0  11   1     2327.31     2148.62    173.12 o 
   1  11   1     2320.05     2132.02    377.96 o 
   2  11   1    18467.02    18086.17    342.75 o 
   3  11   1     9773.04     9713.85    201.18 o 
   4  11   1        4.81       27.53    116.49 o 
   5  11   1      450.01      966.36    210.79 o 
   6  11   1     6954.25     7985.60    197.18 o 
   7  11   1       62.33      -52.12    193.09 o 
   8  11   1      682.28      295.38    259.66 o 
   9  11   1     1308.32      862.96    249.38 o 
  -8  12   1      477.05      496.71    251.06 o 
  -7  12   1      165.20      166.38    130.08 o 
  -6  12   1    10035.79    10396.18    316.28 o 
  -5  12   1     1389.33     1551.88    172.32 o 
  -4  12   1      235.85      233.94    193.50 o 
  -3  12   1     5892.40     5701.28    149.80 o 
  -2  12   1    10623.30    11039.23    194.79 o 
  -1  12   1       23.19      713.39    191.43 o 
   0  12   1      595.81      967.10    419.43 o 
   1  12   1    16843.07    18037.87   1080.85 o 
   2  12   1    18075.28    18687.48    476.10 o 
   3  12   1     1797.32     1715.68    187.52 o 
   4  12   1     4403.12     3975.07    182.11 o 
   5  12   1    14485.12    14985.46    311.59 o 
   6  12   1     4014.36     4384.16    242.28 o 
   7  12   1      581.97      599.16    151.25 o 
   8  12   1    10806.00    11494.24    391.35 o 
  -5  13   1    15495.03    15852.32    335.03 o 
  -4  13   1      113.34      172.13    254.90 o 
  -3  13   1     8278.50     7864.59    240.57 o 
  -2  13   1     2023.86     2424.93    200.19 o 
  -1  13   1     6834.48     6766.56    254.73 o 
   0  13   1     2041.78     2683.28    238.98 o 
   1  13   1      864.05      995.48    221.65 o 
   2  13   1    12217.31    13015.01    325.37 o 
   3  13   1     3037.54     3088.36    245.16 o 
   4  13   1    10352.40    10575.67    273.65 o 
   5  13   1      513.01      803.79    215.34 o 
 -16   0   2        4.04     -373.47    373.47 o 
 -15   0   2     2085.29     1887.07    411.37 o 
 -14   0   2    41213.30    39613.56    869.70 o 
 -13   0   2     4499.53     5211.37    197.68 o 
 -12   0   2     7622.56     8030.17    597.77 o 
 -11   0   2    18812.89    20378.00    554.13 o 
 -10   0   2    80134.29    85983.27   1294.13 o 
  -9   0   2    11806.30    11622.18    152.11 o 
  -8   0   2     2526.48     2644.82    256.56 o 
  -7   0   2    60822.93    61610.25   1098.93 o 
  -6   0   2    52233.82    51006.30   1327.77 o 
  -5   0   2    22783.63    22723.23    369.13 o 
  -4   0   2     1193.31     1464.22    102.73 o 
  -3   0   2   166377.84   164245.92   4366.51 o 
  -2   0   2     8565.89     8524.42    217.39 o 
   2   0   2    87618.30    84590.82   5406.56 o 
   3   0   2    53707.86    53287.20    794.77 o 
   4   0   2      611.98      705.58    100.18 o 
   5   0   2     3069.43     3564.37     89.46 o 
   6   0   2    35441.16    36015.65    190.62 o 
   7   0   2    68038.93    64466.54    705.97 o 
   8   0   2     4044.39     3912.20    182.13 o 
   9   0   2       58.85      210.40    246.93 o 
  10   0   2    78126.98    79703.70   1446.85 o 
  11   0   2    26226.51    26809.16   1299.35 o 
  12   0   2     4323.27     4828.06    295.21 o 
  13   0   2     3210.81     3676.89   1340.73 o 
  14   0   2    36138.55    35499.58    315.30 o 
  15   0   2     1953.74     2506.92    422.44 o 
 -15   1   2      604.85      657.06    411.03 o 
 -14   1   2      766.57     1358.25    181.06 o 
 -13   1   2     8771.43     9195.84    239.66 o 
 -12   1   2      815.10     3471.71    897.32 o 
 -11   1   2      302.32      963.74    334.69 o 
 -10   1   2     6475.12     7075.26    241.39 o 
  -9   1   2    12488.21    12157.83    182.52 o 
  -8   1   2       34.05      578.55    271.58 o 
  -7   1   2       30.08     8214.31   2322.66 o 
  -6   1   2    25745.93    26745.68    179.64 o 
  -5   1   2    70446.96    69635.47    700.55 o 
  -4   1   2      412.79      738.99    110.52 o 
  -3   1   2       84.84      175.57     81.90 o 
  -2   1   2   137543.70   137732.59    773.62 o 
  -1   1   2    19564.74    19927.47    143.32 o 
   0   1   2     2604.38     2715.39    154.74 o 
   1   1   2    15886.82    15872.38    154.63 o 
   2   1   2   123444.41   121773.60   1061.31 o 
   3   1   2     2632.69     2249.90    265.21 o 
   4   1   2      192.01      916.49    299.91 o 
   5   1   2    36743.98    37763.75   1084.02 o 
   6   1   2    22185.15    23900.94    288.72 o 
   7   1   2     1558.44    10472.17   1328.99 o 
   8   1   2       23.37      376.86    217.15 o 
   9   1   2    14155.73    13179.30    201.20 o 
  10   1   2      352.87     1305.68    256.06 o 
  11   1   2       62.15     2123.00    519.20 o 
  12   1   2     3000.44     3170.18    182.71 o 
  13   1   2    11691.56    11812.16    226.94 o 
  14   1   2      957.73      622.26    262.22 o 
  15   1   2      162.02      338.35    283.04 o 
 -15   2   2     1944.15     2283.86    219.30 o 
 -14   2   2    19961.59    19854.31    214.43 o 
 -13   2   2     7604.99     8798.62    285.67 o 
 -12   2   2      167.12      600.01    187.58 o 
 -11   2   2     9347.36     9953.07    198.54 o 
 -10   2   2    32519.77    32676.08    483.59 o 
  -9   2   2     5201.94     6548.61    913.04 o 
  -8   2   2     1021.46     2009.46    150.69 o 
  -7   2   2    28426.45    28723.00    483.40 o 
  -6   2   2    36281.17    36206.31   1107.50 o 
  -5   2   2     8700.17    10352.67    481.37 o 
  -4   2   2       79.29      766.01    103.70 o 
  -3   2   2    28054.51    27869.82    327.39 o 
  -2   2   2    35276.96    38001.59    551.75 o 
  -1   2   2    22423.10    23624.42    126.72 o 
   0   2   2     1252.93     1263.83     45.99 o 
   1   2   2    59159.94    62748.61    730.82 o 
   2   2   2    14291.66    14624.60    352.01 o 
   3   2   2    25289.69    27109.78    382.20 o 
   4   2   2     1219.70     1434.24     68.62 o 
   5   2   2    13822.65    17092.87    896.81 o 
   6   2   2    26407.08    30538.95   1207.61 o 
   7   2   2    18412.63    17524.44    251.47 o 
   8   2   2      872.38     1278.18    154.96 o 
   9   2   2     1591.71     2273.69    221.99 o 
  10   2   2    40057.07    39304.25    599.25 o 
  11   2   2     6737.78     6242.05    182.00 o 
  12   2   2      372.08      917.80    194.42 o 
  13   2   2     6445.56     6918.35    339.72 o 
  14   2   2    14447.34    14537.12    192.72 o 
  15   2   2     1355.39     1768.53    193.10 o 
 -15   3   2     2886.84     3300.79    219.63 o 
 -14   3   2      445.26      514.61    156.01 o 
 -13   3   2    33522.02    32546.58    262.97 o 
 -12   3   2     6047.58     6319.52    279.19 o 
 -11   3   2     3375.52     3650.23    247.10 o 
 -10   3   2    29538.10    30083.04   1092.00 o 
  -9   3   2    68717.71    66130.69   1366.34 o 
  -8   3   2     1117.61     1611.25    135.65 o 
  -7   3   2        0.40      429.90     95.53 o 
  -6   3   2   146990.31   142527.48   2006.34 o 
  -5   3   2   129667.27   129358.70   1711.68 o 
  -4   3   2        6.24      787.87    150.59 o 
  -3   3   2    17603.80    18158.85    169.93 o 
  -2   3   2   137102.22   138432.52   1391.76 o 
  -1   3   2    49139.13    51101.37    407.96 o 
   0   3   2      795.99      596.58     31.33 o 
   1   3   2    39352.23    40580.34    619.02 o 
   2   3   2   137407.44   144414.19   1717.10 o 
   3   3   2    26657.86    28481.97    382.94 o 
   4   3   2      968.06     1171.34    118.83 o 
   5   3   2   103790.35   100395.51   2053.81 o 
   6   3   2   171815.08   169817.05   1348.23 o 
   7   3   2     4985.76     5589.83    132.07 o 
   8   3   2      185.28      885.16    416.02 o 
   9   3   2    75037.64    72086.42   1084.07 o 
  10   3   2    22220.23    22326.07    296.32 o 
  11   3   2     2600.98     2601.61    130.43 o 
  12   3   2     7236.65     6850.16    505.20 o 
  13   3   2    48800.37    48148.57    757.44 o 
  14   3   2     3796.26     4327.17    175.88 o 
  15   3   2     3031.48     2885.88    246.04 o 
 -15   4   2     1038.21     1008.08    369.44 o 
 -14   4   2      864.27     1020.76    223.84 o 
 -13   4   2     2023.52     2451.75    177.49 o 
 -12   4   2     6078.58     6626.64    327.08 o 
 -11   4   2      110.57      577.81    130.78 o 
 -10   4   2     6558.80     6854.88    461.23 o 
  -9   4   2      156.92     1760.44    412.33 o 
  -8   4   2     1293.25     1524.85    100.18 o 
  -7   4   2      104.26       70.55     83.56 o 
  -6   4   2      448.63     2164.52    725.59 o 
  -5   4   2     9635.24     9326.62    184.59 o 
  -4   4   2     1559.47     2055.89    102.23 o 
  -3   4   2      624.86     2451.19    318.49 o 
  -2   4   2    10293.81    14168.85    552.27 o 
  -1   4   2    16303.28    16734.53    194.81 o 
   0   4   2        1.82      199.62     38.30 o 
   1   4   2    23471.96    25842.95    189.76 o 
   2   4   2    28296.16    32820.32    513.21 o 
   3   4   2       82.22     1727.34    446.79 o 
   4   4   2      851.22     1055.86    106.76 o 
   5   4   2     7837.98     7768.01    184.17 o 
   6   4   2     3949.49     5445.88    644.93 o 
   7   4   2      695.47     1017.94     98.02 o 
   8   4   2     7354.98     8740.04    270.65 o 
   9   4   2     3308.29     5061.81    542.19 o 
  10   4   2     3170.80     4057.36    328.36 o 
  11   4   2       43.16      102.11    114.68 o 
  12   4   2     5277.50     5708.57    235.50 o 
  13   4   2     1970.17     1996.11    230.62 o 
  14   4   2      370.61      325.71    189.78 o 
  15   4   2     1250.90     1835.25    270.98 o 
 -14   5   2     4545.11     4610.72    409.63 o 
 -13   5   2    36991.55    36149.41    491.74 o 
 -12   5   2    13654.69    14591.01    729.31 o 
 -11   5   2      581.84     1304.26    196.12 o 
 -10   5   2    23553.43    24745.25    382.57 o 
  -9   5   2    64518.85    64521.68    477.65 o 
  -8   5   2    10286.02    10712.30    243.26 o 
  -7   5   2      386.13      548.30     92.03 o 
  -6   5   2    49162.32    47817.53    616.31 o 
  -5   5   2    55997.00    54413.57    849.64 o 
  -4   5   2     2862.93     3284.24    219.62 o 
  -3   5   2    21538.95    21167.52    302.83 o 
  -2   5   2   164762.36   161544.94   1938.01 o 
  -1   5   2    81831.47    81972.80   1702.25 o 
   0   5   2     7646.58     8022.83    198.80 o 
   1   5   2    97427.31    96974.32   1388.98 o 
   2   5   2   150387.16   155899.00   2687.08 o 
   3   5   2    14822.21    15836.31    354.23 o 
   4   5   2     4844.06     5214.62     91.00 o 
   5   5   2    67693.84    67815.55    983.83 o 
   6   5   2    54040.72    52465.88    888.84 o 
   7   5   2      465.47      978.67    384.63 o 
   8   5   2     9463.67     9435.67    279.64 o 
   9   5   2    75119.31    74219.32    683.20 o 
  10   5   2    30628.41    29411.13    529.16 o 
  11   5   2     1785.24     2184.02    109.68 o 
  12   5   2     7851.99     7495.98    290.88 o 
  13   5   2    29878.85    29744.28    616.67 o 
  14   5   2     4358.27     4447.36    148.25 o 
 -14   6   2    19314.60    19833.34    533.88 o 
 -13   6   2      575.03     1026.30    213.39 o 
 -12   6   2     8655.99     8381.19    217.69 o 
 -11   6   2     4520.99     4974.14    166.47 o 
 -10   6   2    30698.55    28780.45    406.25 o 
  -9   6   2     2638.88     2888.36    206.93 o 
  -8   6   2    13568.30    13973.73    280.19 o 
  -7   6   2    12428.74    13282.49    279.98 o 
  -6   6   2    19015.26    18271.23    507.03 o 
  -5   6   2     7297.90     7085.71    114.44 o 
  -4   6   2     3968.00     4012.14     60.58 o 
  -3   6   2    46079.77    46693.27    456.65 o 
  -2   6   2      382.64     2033.60    245.00 o 
  -1   6   2    36873.75    36356.68    269.98 o 
   0   6   2     1703.62     1885.51     74.32 o 
   1   6   2    44427.70    44337.78    513.77 o 
   2   6   2     1506.07     1980.56    126.13 o 
   3   6   2    46462.50    46946.17    981.93 o 
   4   6   2     2241.75     1976.11    170.07 o 
   5   6   2     5036.80     5067.81    163.04 o 
   6   6   2    21431.61    20721.80    949.27 o 
   7   6   2    11125.28    10853.58    223.03 o 
   8   6   2    11887.93    11428.89    350.63 o 
   9   6   2     1985.93     3028.23    290.55 o 
  10   6   2    26106.22    25475.25    698.87 o 
  11   6   2     4228.92     4400.18    140.86 o 
  12   6   2     5540.26     5794.60    170.15 o 
  13   6   2      999.32     1467.52    338.44 o 
  14   6   2    21010.95    19690.15    272.50 o 
 -13   7   2     1609.30     1385.85    134.05 o 
 -12   7   2     2138.08     2265.47    142.05 o 
 -11   7   2     6315.42     5920.35    371.04 o 
 -10   7   2     5368.34     5847.05    199.76 o 
  -9   7   2     8945.58     8392.31    485.07 o 
  -8   7   2    13475.60    14083.52    517.69 o 
  -7   7   2    12416.80    12630.76    512.87 o 
  -6   7   2     2118.87     2152.64    192.57 o 
  -5   7   2     1269.29     1259.43    100.25 o 
  -4   7   2    22374.33    24309.64    308.38 o 
  -3   7   2    26238.65    28521.84    811.61 o 
  -2   7   2    13415.92    13445.03    227.03 o 
  -1   7   2    19755.49    21023.79    337.15 o 
   0   7   2    25341.48    27707.80    521.25 o 
   1   7   2    11257.15    12638.17    222.54 o 
   2   7   2    11435.55    10965.69    275.49 o 
   3   7   2    36534.94    38144.75    387.56 o 
   4   7   2    23380.20    25476.07    386.52 o 
   5   7   2     6398.82     6619.36    212.17 o 
   6   7   2     3239.29     3391.09    254.26 o 
   7   7   2    10575.17    11116.52    206.11 o 
   8   7   2    17752.48    19070.68    543.74 o 
   9   7   2    11725.04    11094.66    217.72 o 
  10   7   2     7718.68     8311.16    271.33 o 
  11   7   2     7471.88     7370.88    384.78 o 
  12   7   2     2666.15     2645.41    151.71 o 
  13   7   2      301.20      236.63    250.67 o 
 -13   8   2    10045.91    10944.78    560.17 o 
 -12   8   2       83.33      326.66    255.75 o 
 -11   8   2     5273.83     5228.22    513.21 o 
 -10   8   2    18865.68    19710.33    443.73 o 
  -9   8   2       81.93      196.63    130.06 o 
  -8   8   2     4457.04     5003.65    225.13 o 
  -7   8   2    21538.92    22306.96    356.53 o 
  -6   8   2    19343.34    19347.04    268.32 o 
  -5   8   2      589.69     1253.35    173.71 o 
  -4   8   2       45.51     1403.70    307.86 o 
  -3   8   2    26313.84    27099.35    179.72 o 
  -2   8   2     6250.44     6263.15    110.40 o 
  -1   8   2     5455.94     6088.70    210.49 o 
   0   8   2       99.79      369.56     83.32 o 
   1   8   2     9272.37     9810.55    223.57 o 
   2   8   2     2687.79     2626.23    112.92 o 
   3   8   2    27590.02    26621.85    388.69 o 
   4   8   2     1635.85     2114.92    113.09 o 
   5   8   2     8156.97     9001.74    281.97 o 
   6   8   2    12821.26    13508.77    184.14 o 
   7   8   2    14759.23    15803.10    368.37 o 
   8   8   2     1565.42     2298.02    193.65 o 
   9   8   2      135.62      113.61    117.54 o 
  10   8   2    20388.48    19877.28    847.77 o 
  11   8   2     4523.03     6313.45   1124.01 o 
  12   8   2      467.32      747.99    199.91 o 
  13   8   2     8462.82     8844.45    304.34 o 
 -12   9   2      355.25      714.57    226.79 o 
 -11   9   2     9491.81     9785.87    244.52 o 
 -10   9   2     1269.22     1164.13    292.49 o 
  -9   9   2     8473.29     8897.58    350.38 o 
  -8   9   2     4758.28     5445.56    187.83 o 
  -7   9   2    10334.95    10526.04    296.60 o 
  -6   9   2     7882.05     8293.95    158.60 o 
  -5   9   2     4190.72     4627.86    132.51 o 
  -4   9   2    13213.17    14073.03    331.22 o 
  -3   9   2     3960.50     4076.19    134.40 o 
  -2   9   2    19893.89    20600.89    206.73 o 
  -1   9   2     2114.17     1843.97    202.12 o 
   0   9   2    12527.00    13336.79    410.02 o 
   1   9   2     1355.87     1719.02    185.13 o 
   2   9   2    17665.29    17969.40    312.42 o 
   3   9   2     3692.69     3762.23    196.08 o 
   4   9   2    23149.62    23931.67    436.71 o 
   5   9   2     3698.46     4055.77    368.07 o 
   6   9   2     6554.40     6782.61    179.33 o 
   7   9   2    12608.83    13118.20    202.32 o 
   8   9   2     5294.26     6086.59    201.21 o 
   9   9   2    13588.85    14331.51    466.86 o 
  10   9   2     4007.63     4643.97    555.81 o 
  11   9   2     6968.08     7939.43    208.20 o 
  12   9   2       29.67      194.10    315.43 o 
 -11  10   2     3157.96     3400.76    209.29 o 
 -10  10   2     2178.85     4531.10   1483.54 o 
  -9  10   2     3864.96     4107.43    164.39 o 
  -8  10   2     3841.72     3554.47    189.99 o 
  -7  10   2     4795.66     5481.62    143.07 o 
  -6  10   2     2058.45     2585.76    316.81 o 
  -5  10   2      527.73      879.47    121.02 o 
  -4  10   2     1088.88     1497.52    147.04 o 
  -3  10   2       73.82      669.31    161.56 o 
  -2  10   2      504.16      535.67    260.18 o 
  -1  10   2     1239.78      946.48    132.95 o 
   0  10   2      163.74      524.11    165.39 o 
   1  10   2        4.40      509.41    160.46 o 
   2  10   2      185.98      486.39    124.15 o 
   3  10   2       26.39      666.43    144.53 o 
   4  10   2       25.66      118.96    168.37 o 
   5  10   2      807.56     1201.19    173.67 o 
   6  10   2     3378.74     3562.73    177.31 o 
   7  10   2     4311.77     4633.30    214.64 o 
   8  10   2     7349.49     7423.53    357.00 o 
   9  10   2     3860.55     4595.42    330.19 o 
  10  10   2     1334.72     2152.39    271.62 o 
  11  10   2     1875.67     1811.39    428.70 o 
  -9  11   2    23038.90    23602.75    248.83 o 
  -8  11   2      953.25      880.66    196.08 o 
  -7  11   2       22.55      422.25    250.64 o 
  -6  11   2    17829.12    18896.97    445.65 o 
  -5  11   2    15596.86    15994.29    601.86 o 
  -4  11   2      279.57      431.29    113.75 o 
  -3  11   2     1267.17     1439.88    141.88 o 
  -2  11   2    41739.10    42718.63    752.60 o 
  -1  11   2    11618.78    11412.66    379.06 o 
   0  11   2     1928.57     1810.51    175.78 o 
   1  11   2     9517.87     8471.32    425.01 o 
   2  11   2    43996.73    44227.07    275.58 o 
   3  11   2     5936.40     6622.45    318.84 o 
   4  11   2      150.63      437.72    123.89 o 
   5  11   2    17327.97    18136.82    419.33 o 
   6  11   2    14931.76    14353.41    306.53 o 
   7  11   2      420.36      500.34    212.46 o 
   8  11   2     1015.78      915.67    259.73 o 
   9  11   2    21893.67    22031.76    328.64 o 
  -8  12   2    13914.70    13860.68    310.72 o 
  -7  12   2     1100.90      962.71    131.12 o 
  -6  12   2     2225.32     2364.91    172.91 o 
  -5  12   2     9417.62     9666.33    494.88 o 
  -4  12   2     5013.75     5499.19    229.29 o 
  -3  12   2     9025.73     9652.10    265.55 o 
  -2  12   2     1140.11     1901.83    272.80 o 
  -1  12   2     9420.24     9784.94    316.29 o 
   0  12   2      116.06      804.86    185.07 o 
   1  12   2     8306.33     8641.49    234.86 o 
   2  12   2     2010.44     2679.90    501.27 o 
   3  12   2     7860.66     7878.32    306.67 o 
   4  12   2     4371.75     4050.27    292.83 o 
   5  12   2    15102.51    14493.87   1693.61 o 
   6  12   2     1811.63     1607.25    268.37 o 
   7  12   2      422.56      613.44    244.31 o 
   8  12   2    10655.60    10483.21    477.83 o 
  -5  13   2    14131.54    13925.09    245.09 o 
  -4  13   2     8487.40     8942.18    442.01 o 
  -3  13   2     8862.47     8904.36    402.18 o 
  -2  13   2    13748.47    13404.52    215.18 o 
  -1  13   2     7524.65     7531.28    224.81 o 
   0  13   2     6246.52     6129.34    279.79 o 
   1  13   2    10940.11    11276.53    411.33 o 
   2  13   2    13294.65    13876.04    429.28 o 
   3  13   2    11856.90    11956.25    324.81 o 
   4  13   2    10902.24    11979.66    537.66 o 
   5  13   2    10901.63    10263.14    520.88 o 
 -15   1   3     5544.83     6138.49    220.67 o 
 -14   1   3     4758.37     6113.58    263.04 o 
 -13   1   3     5520.84     5470.47    143.87 o 
 -12   1   3    29377.03    28058.25    276.06 o 
 -11   1   3    13392.77    13612.89    626.48 o 
 -10   1   3    10182.26     8646.91    288.15 o 
  -9   1   3     8885.62     8873.16    124.60 o 
  -8   1   3    31237.80    27987.42    389.91 o 
  -7   1   3    11495.47    11824.62    423.31 o 
  -6   1   3     7715.10     7844.93    288.57 o 
  -5   1   3    57357.45    57322.06    300.12 o 
  -4   1   3    69814.20    66552.02    297.42 o 
  -3   1   3     2353.52     2825.22     85.26 o 
  -2   1   3     2358.30     2069.11     53.06 o 
  -1   1   3    34276.29    35374.54    204.28 o 
   0   1   3   196943.86   194896.97   1269.71 o 
   1   1   3      132.09       66.88     33.52 o 
   2   1   3      864.97     1382.96     95.75 o 
   3   1   3   122843.69   118615.65    452.34 o 
   4   1   3    40606.30    38652.37    355.51 o 
   5   1   3      289.33      -97.20    107.49 o 
   6   1   3    36077.70    35465.04    222.22 o 
   7   1   3   148672.17   142024.97   2139.64 o 
   8   1   3     9248.24     9340.41    159.34 o 
   9   1   3      150.96      174.36    170.81 o 
  10   1   3    47588.46    46078.77    389.27 o 
  11   1   3    96989.37    95343.27    750.48 o 
  12   1   3     4486.86     4308.97    232.09 o 
  13   1   3      977.64     1081.49    231.22 o 
  14   1   3    33680.37    35746.63    694.16 o 
  15   1   3    17846.93    17288.39    388.55 o 
 -15   2   3     2778.19     3106.51    202.58 o 
 -14   2   3      399.98     1763.36    641.31 o 
 -13   2   3    20499.33    20064.74    222.49 o 
 -12   2   3    22019.43    21250.15    224.46 o 
 -11   2   3        1.06      178.28    133.39 o 
 -10   2   3     2447.77     2611.88    163.87 o 
  -9   2   3    52811.37    56439.81   4353.07 o 
  -8   2   3     7989.20     7992.99    387.31 o 
  -7   2   3     4132.86     4379.10    208.83 o 
  -6   2   3    16413.30    15921.19    299.04 o 
  -5   2   3   178530.53   182480.55   1120.51 o 
  -4   2   3    39201.30    38317.41    372.66 o 
  -3   2   3      746.14      776.48     52.88 o 
  -2   2   3    22401.47    22900.79    101.67 o 
  -1   2   3    80950.08    81107.05    611.35 o 
   0   2   3    10520.21    11632.97     64.60 o 
   1   2   3      243.36      451.10     59.93 o 
   2   2   3    97428.94   100884.13   1279.41 o 
   3   2   3     9428.30     8727.59    172.66 o 
   4   2   3    17993.16    17606.69    440.90 o 
   5   2   3     1527.39     1676.21    156.88 o 
   6   2   3    73266.91    72435.95   1218.28 o 
   7   2   3    14431.97    15771.97    754.92 o 
   8   2   3     6929.14     8571.12    472.76 o 
   9   2   3     3135.66     2617.55    258.13 o 
  10   2   3     7239.87     7468.14    195.30 o 
  11   2   3     5615.60     6097.65    243.40 o 
  12   2   3     6229.26     5041.83    208.28 o 
  13   2   3    10897.94    10737.25    666.70 o 
  14   2   3     5710.30     5738.58    214.93 o 
  15   2   3     8792.49     9058.78    327.36 o 
 -15   3   3        2.14      463.83    242.06 o 
 -14   3   3      957.51      956.58    170.08 o 
 -13   3   3      283.71      676.41    169.80 o 
 -12   3   3       24.88      466.58    160.38 o 
 -11   3   3      278.00      305.56    154.73 o 
 -10   3   3      332.16     1335.66    287.69 o 
  -9   3   3     2272.30     4291.21    597.48 o 
  -8   3   3     7246.74     7026.83     95.30 o 
  -7   3   3     2265.76     2476.71    119.59 o 
  -6   3   3       43.73     1561.76    838.85 o 
  -5   3   3    14336.57    17192.02   1191.74 o 
  -4   3   3    14773.59    14925.62    230.34 o 
  -3   3   3     2183.42     2601.23     67.50 o 
  -2   3   3      374.15      499.61    183.43 o 
  -1   3   3      207.58      150.41    100.86 o 
   0   3   3     4692.57     4210.62     64.17 o 
   1   3   3     7626.05     7578.79     79.07 o 
   2   3   3     2622.12     3371.31    219.00 o 
   3   3   3    38949.99    38305.37    575.66 o 
   4   3   3    16007.01    14758.53    146.62 o 
   5   3   3     2634.26     3008.09    241.40 o 
   6   3   3     5182.87     6261.90    527.10 o 
   7   3   3     7039.22     6541.53    107.76 o 
   8   3   3    10070.16    10983.30    406.06 o 
   9   3   3     4943.78     5750.22    265.49 o 
  10   3   3     5655.15     5678.11    153.24 o 
  11   3   3     2667.40     2919.67    173.23 o 
  12   3   3     3981.48     6129.35   1535.81 o 
  13   3   3     5762.30     6382.41    255.35 o 
  14   3   3     8474.42     8734.35    218.37 o 
  15   3   3     7542.02     9028.88   1024.36 o 
 -15   4   3     4826.52     5267.84    243.46 o 
 -14   4   3       68.36     -126.00    152.92 o 
 -13   4   3    40993.08    40176.76    348.98 o 
 -12   4   3    58556.67    62692.51   3025.22 o 
 -11   4   3     3115.74     3207.69    147.26 o 
 -10   4   3     9999.37     9952.85    155.31 o 
  -9   4   3   114925.79   119805.73   1320.69 o 
  -8   4   3    50436.06    48126.97    658.14 o 
  -7   4   3       34.19      181.47    108.13 o 
  -6   4   3    38414.45    38673.49    449.36 o 
  -5   4   3   158689.22   160595.30   2583.73 o 
  -4   4   3    21916.85    21203.48    312.11 o 
  -3   4   3       72.84       94.69     72.35 o 
  -2   4   3    68011.73    71603.20    878.75 o 
  -1   4   3   158678.22   158838.11    976.66 o 
   0   4   3        9.87       45.14     35.59 o 
   1   4   3     5330.64     5481.91     73.31 o 
   2   4   3   140621.95   147606.03   1994.46 o 
   3   4   3    76983.81    82917.33   1015.75 o 
   4   4   3     7130.28     8008.47    105.60 o 
   5   4   3     4840.75     5184.27     77.06 o 
   6   4   3    79932.20    79189.76   1261.10 o 
   7   4   3     6533.12     6659.96    135.20 o 
   8   4   3    15564.06    15581.71    355.95 o 
   9   4   3    11703.40    11521.30    310.52 o 
  10   4   3    28563.10    26879.59    792.41 o 
  11   4   3     2966.42     3331.76    268.32 o 
  12   4   3     4240.09     3882.01    403.27 o 
  13   4   3     9561.26     9260.04    543.87 o 
  14   4   3     7207.93     5984.74    244.10 o 
  15   4   3     7983.06     8120.40    286.43 o 
 -14   5   3     2116.39     1813.36    237.00 o 
 -13   5   3     2997.67     4030.58    202.97 o 
 -12   5   3     9372.53    10337.24    597.79 o 
 -11   5   3     5442.88     5740.58    233.76 o 
 -10   5   3    11191.97    11831.53    240.33 o 
  -9   5   3     4016.35     4454.02    263.73 o 
  -8   5   3    15677.13    16628.15    278.95 o 
  -7   5   3      583.85      799.50    173.57 o 
  -6   5   3     8739.02     8718.83    156.99 o 
  -5   5   3     1010.14     2023.34    120.12 o 
  -4   5   3    23606.98    23394.18    227.06 o 
  -3   5   3     1076.94     1419.28     98.17 o 
  -2   5   3    14125.13    18522.41    501.61 o 
  -1   5   3    35964.71    37629.96    461.73 o 
   0   5   3    28757.89    28627.92    126.92 o 
   1   5   3    14832.46    15204.73    387.17 o 
   2   5   3    12442.18    13797.91    235.45 o 
   3   5   3    22926.19    23594.46    594.45 o 
   4   5   3     3815.80     4127.05    100.37 o 
   5   5   3     6030.80     7117.94    387.05 o 
   6   5   3     7618.48     7412.23    155.23 o 
   7   5   3    26785.33    26196.01    387.59 o 
   8   5   3       26.77      414.72    191.27 o 
   9   5   3     6914.73     7997.63    328.82 o 
  10   5   3     6390.76     7044.59    649.37 o 
  11   5   3    14448.01    14503.34    361.37 o 
  12   5   3      787.90     1061.58    129.11 o 
  13   5   3     3761.40     6431.58   1729.19 o 
  14   5   3     2064.52     2192.18    186.92 o 
 -14   6   3     5872.71     6359.57    364.01 o 
 -13   6   3    21794.36    22081.16   1261.13 o 
 -12   6   3    19562.10    19411.85    319.15 o 
 -11   6   3     6104.01     6286.47    151.98 o 
 -10   6   3    13025.21    12826.93    377.66 o 
  -9   6   3    35307.86    36721.15    813.80 o 
  -8   6   3    29349.97    29411.39    284.39 o 
  -7   6   3    16677.54    15872.08    189.90 o 
  -6   6   3    16452.03    17044.19    171.79 o 
  -5   6   3    29595.73    29939.48    537.85 o 
  -4   6   3     7151.31     6367.76    173.99 o 
  -3   6   3     9346.56    10810.36    291.00 o 
  -2   6   3    48027.09    48355.90    419.10 o 
  -1   6   3    54185.99    55050.66    549.13 o 
   0   6   3    10377.64    10076.30    307.40 o 
   1   6   3     8362.10     8461.01    283.32 o 
   2   6   3    26671.27    27443.76    591.50 o 
   3   6   3    18009.43    19225.08    368.25 o 
   4   6   3     6244.08     5919.66    221.73 o 
   5   6   3     1042.07     1260.53    124.96 o 
   6   6   3     3940.50     4405.44    415.21 o 
   7   6   3      566.78      841.30    149.00 o 
   8   6   3      248.03        4.09    205.23 o 
   9   6   3     8213.05     8248.99    145.49 o 
  10   6   3    17028.59    15305.52    448.65 o 
  11   6   3     1002.61     1825.28    184.59 o 
  12   6   3        6.14      619.49    313.68 o 
  13   6   3      562.13      422.25    139.68 o 
  14   6   3       25.96       99.75    207.62 o 
 -13   7   3    10008.85    10736.02    665.80 o 
 -12   7   3     3360.30     3563.57    318.56 o 
 -11   7   3     5397.76     6160.93    401.10 o 
 -10   7   3     8091.33     8405.11    392.77 o 
  -9   7   3       30.69      144.94    195.54 o 
  -8   7   3    45585.52    45567.00    794.83 o 
  -7   7   3     4527.48     5153.15    268.16 o 
  -6   7   3    21865.74    21413.09    242.18 o 
  -5   7   3      928.75      918.87     78.41 o 
  -4   7   3    70049.48    70564.21    603.72 o 
  -3   7   3      632.58     1228.67    213.82 o 
  -2   7   3    10750.62    11262.10    103.93 o 
  -1   7   3    45663.04    46147.64    270.70 o 
   0   7   3    57605.51    58693.00    311.37 o 
   1   7   3     1805.46     1967.18     93.05 o 
   2   7   3      434.21      443.35     81.22 o 
   3   7   3   102023.17   103074.12   1925.51 o 
   4   7   3    37379.55    39949.37    536.96 o 
   5   7   3     1925.86     2153.07    152.41 o 
   6   7   3     3962.50     3832.78    100.71 o 
   7   7   3    65413.88    66183.38    557.78 o 
   8   7   3     6166.90     6097.13    158.90 o 
   9   7   3     2553.33     2931.72    161.35 o 
  10   7   3    17420.41    18232.11    467.42 o 
  11   7   3    36374.42    34747.34   1284.59 o 
  12   7   3        9.71     -210.17    217.25 o 
  13   7   3     1048.78     1178.51    166.72 o 
 -13   8   3      197.21      388.14    284.91 o 
 -12   8   3      315.03       98.86    132.52 o 
 -11   8   3     9541.19    10100.89    224.08 o 
 -10   8   3     5659.01     5930.36    215.62 o 
  -9   8   3      381.44      420.55    158.69 o 
  -8   8   3     2382.78     2769.35    115.09 o 
  -7   8   3    25287.39    24435.28    649.67 o 
  -6   8   3     2767.18     2714.63    214.07 o 
  -5   8   3     2628.06     2768.28    101.06 o 
  -4   8   3     7471.57     7464.51    159.21 o 
  -3   8   3    17338.33    17883.85    153.20 o 
  -2   8   3       60.71      322.06     91.82 o 
  -1   8   3     4440.25     4848.26    178.85 o 
   0   8   3     8234.48     7994.18    250.72 o 
   1   8   3     5065.69     5305.28    168.18 o 
   2   8   3     2477.11     2365.75    117.14 o 
   3   8   3       37.88       68.66    145.07 o 
   4   8   3    15241.92    16026.06    493.99 o 
   5   8   3     4790.37     5389.63    155.40 o 
   6   8   3     9880.86    10377.91    257.09 o 
   7   8   3      322.51      697.41    148.80 o 
   8   8   3     9018.14     8737.82    280.02 o 
   9   8   3       35.00      -20.43    207.04 o 
  10   8   3     4785.70     4576.77    320.36 o 
  11   8   3      569.64     1594.56    568.17 o 
  12   8   3     2777.38     2906.11    209.99 o 
 -12   9   3       51.48      293.67    233.54 o 
 -11   9   3      834.22      893.58    216.36 o 
 -10   9   3      191.28      457.30    264.57 o 
  -9   9   3     1243.33     3108.11    814.31 o 
  -8   9   3    16555.78    13781.55   1198.17 o 
  -7   9   3     2710.05     3472.88    191.96 o 
  -6   9   3      374.89      773.65    198.65 o 
  -5   9   3     4825.76     4849.71    120.15 o 
  -4   9   3    24967.31    25543.66    330.61 o 
  -3   9   3     7170.66     7982.82    191.28 o 
  -2   9   3     3815.36     4383.04    106.70 o 
  -1   9   3    18057.15    18160.47    264.74 o 
   0   9   3    15452.20    15937.79    196.93 o 
   1   9   3     4775.50     4760.97    102.75 o 
   2   9   3     8166.50     7503.59    768.75 o 
   3   9   3    47702.93    47969.56    559.76 o 
   4   9   3    19136.35    19869.48    573.31 o 
   5   9   3     2323.42     2631.73    245.16 o 
   6   9   3    13474.76    14046.36    537.93 o 
   7   9   3    34647.79    37196.96    940.90 o 
   8   9   3    17656.79    19244.23    423.63 o 
   9   9   3     4910.66     6317.32    614.81 o 
  10   9   3    21116.77    21229.31    804.86 o 
  11   9   3    15779.12    17565.68   1303.92 o 
  12   9   3     3886.44     4448.84    261.39 o 
 -11  10   3     2685.28     2588.62    199.75 o 
 -10  10   3     1076.79     1459.36    202.50 o 
  -9  10   3    23442.23    23535.07    296.93 o 
  -8  10   3     7267.45     7607.62    152.60 o 
  -7  10   3     6300.58     6672.74    261.94 o 
  -6  10   3      242.83      464.45    193.35 o 
  -5  10   3    20383.04    20923.62    489.87 o 
  -4  10   3     2562.94     2510.57    107.65 o 
  -3  10   3    17531.08    18248.01    525.81 o 
  -2  10   3    15747.53    15873.21    251.02 o 
  -1  10   3    31943.94    32484.59    446.28 o 
   0  10   3     4261.30     3750.60    220.86 o 
   1  10   3     4908.89     4822.91    186.44 o 
   2  10   3    20247.96    20405.86    240.37 o 
   3  10   3    11984.48    11327.27    208.30 o 
   4  10   3    13133.54    13311.76    204.60 o 
   5  10   3       61.90      488.00    354.21 o 
   6  10   3    17179.09    17770.50    387.18 o 
   7  10   3      541.64      855.39    153.48 o 
   8  10   3    12420.77    12931.49    280.74 o 
   9  10   3     3160.56     3820.57    403.91 o 
  10  10   3    14461.18    15030.55    263.57 o 
  11  10   3      671.67      722.85    245.29 o 
  -9  11   3      151.92      285.25    214.81 o 
  -8  11   3     3152.88     3729.86    259.59 o 
  -7  11   3      464.36      805.36    275.78 o 
  -6  11   3     5263.59     5804.63    124.45 o 
  -5  11   3      664.76      775.01    254.43 o 
  -4  11   3       26.81      244.71     96.98 o 
  -3  11   3     9080.57     9506.45    115.32 o 
  -2  11   3    17598.22    18956.23    328.65 o 
  -1  11   3     1901.11     2348.21    186.12 o 
   0  11   3     1444.55     1119.89    173.38 o 
   1  11   3    11766.82    11705.20    479.85 o 
   2  11   3    12033.80    11931.49    137.13 o 
   3  11   3       33.83      494.55    176.46 o 
   4  11   3     1176.13     1178.05    181.28 o 
   5  11   3    18483.34    19726.31    332.01 o 
   6  11   3     8378.93     7945.77    341.34 o 
   7  11   3      540.93      -82.35    506.12 o 
   8  11   3     8991.34    10066.68    261.81 o 
   9  11   3    16548.63    18149.44    604.34 o 
  -8  12   3    11156.69    11372.20    217.69 o 
  -7  12   3     2048.38     2128.89    235.59 o 
  -6  12   3     7770.45     7758.28    135.10 o 
  -5  12   3    21664.30    21527.59    391.08 o 
  -4  12   3     4253.84     3993.50     99.33 o 
  -3  12   3     1336.84     1372.23    206.04 o 
  -2  12   3    16933.39    18324.55    278.80 o 
  -1  12   3    20883.38    21018.73    201.00 o 
   0  12   3     1037.56     1080.88    224.14 o 
   1  12   3      357.35      789.44    381.77 o 
   2  12   3     9868.54    10038.58    459.74 o 
   3  12   3     9110.96     9318.64    281.88 o 
   4  12   3      258.45      525.10    140.95 o 
   5  12   3     2677.52     3539.48    336.31 o 
   6  12   3    14960.97    15070.11    212.27 o 
   7  12   3     1885.57     2073.91    209.46 o 
   8  12   3      418.25      731.05    184.95 o 
  -5  13   3       92.88      246.40    216.62 o 
  -4  13   3     8240.89     8060.05    352.00 o 
  -3  13   3     2115.66     2422.32    227.56 o 
  -2  13   3    11259.29    11532.50    410.48 o 
  -1  13   3     1360.43     1807.09    263.48 o 
   0  13   3     1654.20     1508.05    265.66 o 
   1  13   3     8563.06     9302.10    205.52 o 
   2  13   3     2264.72     2280.03    218.90 o 
   3  13   3     7759.97     8496.82    368.77 o 
   4  13   3      337.24     1123.14    242.06 o 
   5  13   3    17454.53    16589.14    587.17 o 
 -15   0   4    31253.20    30775.13    963.44 o 
 -14   0   4    10349.79    11412.31    574.39 o 
 -13   0   4     1157.79     1464.87    445.93 o 
 -12   0   4    35221.54    35345.06   1422.34 o 
 -11   0   4   107068.00   109638.38   3517.20 o 
 -10   0   4     5792.69     5278.64    213.85 o 
  -9   0   4     3971.03     4351.99    144.02 o 
  -8   0   4    27671.21    28579.30    440.74 o 
  -7   0   4   133808.45   131436.63   2488.88 o 
  -6   0   4      450.62      330.52    112.69 o 
  -5   0   4    16481.56    16409.63    232.86 o 
  -4   0   4   208014.72   204994.44   3362.26 o 
  -3   0   4   137113.09   129703.43   2301.43 o 
  -2   0   4       67.90      724.58     88.11 o 
  -1   0   4   113022.59   113849.05   2767.73 o 
   0   0   4   585021.63   560584.44  16572.60 o 
   1   0   4   109926.84   101270.66   2702.49 o 
   2   0   4      285.44      716.73     61.12 o 
   3   0   4    52919.89    50094.01   1665.58 o 
   4   0   4   174156.89   167229.41   1709.88 o 
   5   0   4     3454.47     2797.68    119.78 o 
   6   0   4     2504.84     2623.04    174.62 o 
   7   0   4   156662.80   151665.17   1981.07 o 
   8   0   4    71127.45    71999.85   1656.84 o 
   9   0   4        0.38     -113.87    155.74 o 
  10   0   4     9620.22     9018.02    487.46 o 
  11   0   4   115481.44   112746.34   2087.74 o 
  12   0   4    19860.38    20015.84    660.71 o 
  13   0   4      234.68      558.15    357.33 o 
  14   0   4     6651.56     6439.99    336.70 o 
  15   0   4    16900.12    18151.59    538.39 o 
 -15   1   4     4423.37     4970.65    526.51 o 
 -14   1   4      244.06      553.36    268.01 o 
 -13   1   4      926.28      743.97    172.74 o 
 -12   1   4     4304.54     4142.98    172.66 o 
 -11   1   4      227.82      -93.47    139.89 o 
 -10   1   4     1327.76     1369.68    292.01 o 
  -9   1   4     3551.47     3402.58    133.06 o 
  -8   1   4     3201.63     3300.06    102.25 o 
  -7   1   4     3132.38     2971.64    158.59 o 
  -6   1   4     1159.29     1179.83    114.45 o 
  -5   1   4    35001.64    33588.54    479.63 o 
  -4   1   4    29267.75    30841.72    759.16 o 
  -3   1   4     3301.63     3065.56    105.24 o 
  -2   1   4      149.02      465.14     62.09 o 
  -1   1   4    15435.59    15243.42     90.38 o 
   0   1   4    10135.93    11448.82    161.66 o 
   1   1   4    15957.91    16373.31    154.90 o 
   2   1   4      444.89      714.61     67.95 o 
   3   1   4     2382.27     2086.78     89.32 o 
   4   1   4     1874.88     1284.65     84.84 o 
   5   1   4    12214.54    12135.28    374.63 o 
   6   1   4     2295.67     1742.49     80.74 o 
   7   1   4     8900.23     9302.70    442.10 o 
   8   1   4      186.22      936.63   1061.61 o 
   9   1   4     7211.55     6879.65    120.13 o 
  10   1   4      759.37     1427.73    222.06 o 
  11   1   4      798.92     1860.54    357.34 o 
  12   1   4     9426.33     9806.57    280.17 o 
  13   1   4     1627.94     1330.00    148.80 o 
  14   1   4      436.07      903.57    221.58 o 
  15   1   4     1293.16      810.36    320.11 o 
 -15   2   4     8349.99     8160.99    387.89 o 
 -14   2   4     6763.44     7153.90    482.09 o 
 -13   2   4      290.10     1275.18    412.68 o 
 -12   2   4     5573.13     5467.46    264.66 o 
 -11   2   4    35114.99    36050.24    443.22 o 
 -10   2   4     5853.27     5484.13    127.29 o 
  -9   2   4       29.58     2325.74    842.84 o 
  -8   2   4    27783.05    29377.73    986.11 o 
  -7   2   4    74936.88    72347.05    861.56 o 
  -6   2   4     5460.53     4805.97    107.57 o 
  -5   2   4    15365.84    15574.21   1106.64 o 
  -4   2   4   119469.91   121495.06   1232.05 o 
  -3   2   4    42385.02    40935.84    188.29 o 
  -2   2   4     2000.27     1429.83     42.83 o 
  -1   2   4    41487.12    42346.96    415.92 o 
   0   2   4   123299.24   127905.67    612.61 o 
   1   2   4    73539.22    73970.45   1249.57 o 
   2   2   4     1899.23     1451.15     64.65 o 
   3   2   4    63878.28    61484.67    505.90 o 
   4   2   4   101143.55   103200.49    617.46 o 
   5   2   4    29324.49    24617.58    233.54 o 
   6   2   4     5419.44     4516.50    250.18 o 
   7   2   4    70026.39    70969.78   1462.37 o 
   8   2   4    52331.84    51708.33    720.02 o 
   9   2   4      504.75      143.42    167.73 o 
  10   2   4     3615.99     3798.80    156.22 o 
  11   2   4    31253.70    31350.74    337.44 o 
  12   2   4    10583.82    11158.02    308.50 o 
  13   2   4      488.16     3329.46   1427.93 o 
  14   2   4     6098.47     7281.07    957.81 o 
  15   2   4    14797.41    15981.30    220.60 o 
 -15   3   4    18330.86    19441.39    470.15 o 
 -14   3   4      746.50      502.71    231.34 o 
 -13   3   4     3121.25     4554.72    678.68 o 
 -12   3   4    45014.87    44014.88    487.00 o 
 -11   3   4     8490.99     8990.19    426.33 o 
 -10   3   4     5502.61     5449.76    201.23 o 
  -9   3   4    29346.53    28313.36    499.23 o 
  -8   3   4    50964.59    50846.12    554.73 o 
  -7   3   4     8745.83     8609.41    125.15 o 
  -6   3   4     8815.39     8224.20    143.26 o 
  -5   3   4    82762.41    81387.86   1037.19 o 
  -4   3   4    67992.23    68962.16    436.94 o 
  -3   3   4    25786.21    24439.03    137.51 o 
  -2   3   4      466.80      687.99     43.37 o 
  -1   3   4    46315.03    46074.50    254.16 o 
   0   3   4     2176.95     2450.52     46.32 o 
   1   3   4    76342.74    78388.02    788.11 o 
   2   3   4     5161.42     4872.72    142.63 o 
   3   3   4    82453.50    83714.30   1327.99 o 
   4   3   4    18713.82    17666.99    161.03 o 
   5   3   4    57215.26    56064.80   1306.29 o 
   6   3   4    14203.16    13549.47    150.95 o 
   7   3   4    17767.48    17793.02    186.72 o 
   8   3   4    40406.28    39839.40    388.99 o 
   9   3   4    21323.62    22308.03    929.18 o 
  10   3   4     4328.70     4149.25    183.08 o 
  11   3   4     8819.48     9038.75    314.69 o 
  12   3   4    45490.88    45383.84    957.69 o 
  13   3   4     3246.48     2240.53    346.99 o 
  14   3   4     3011.53     3069.75    265.34 o 
  15   3   4     9495.14     9926.14    449.10 o 
 -15   4   4      109.69      563.00    157.40 o 
 -14   4   4      573.09      517.45    190.78 o 
 -13   4   4     1663.40     4482.14   1512.68 o 
 -12   4   4       18.60      311.50    214.16 o 
 -11   4   4     5957.40     6026.11    302.69 o 
 -10   4   4      436.58      684.03    147.65 o 
  -9   4   4    11895.50    12585.38   1198.29 o 
  -8   4   4        0.59      685.78    397.53 o 
  -7   4   4      136.80      411.28    103.90 o 
  -6   4   4     6067.14     6175.92    244.61 o 
  -5   4   4     1164.66     1380.11    155.40 o 
  -4   4   4     1320.43     1450.39    127.45 o 
  -3   4   4      817.73      828.08     62.51 o 
  -2   4   4    12647.54    11900.76    307.00 o 
  -1   4   4     1613.40      956.01    508.22 o 
   0   4   4       43.46      169.19     66.47 o 
   1   4   4      755.23      753.14    126.14 o 
   2   4   4    23954.52    22273.10    419.46 o 
   3   4   4    11802.10    11692.67    299.40 o 
   4   4   4      168.05      147.32     58.11 o 
   5   4   4     5719.90     4462.23    323.63 o 
   6   4   4     5471.29     5604.91    610.60 o 
   7   4   4     1380.75     1329.53     82.20 o 
   8   4   4      121.49      400.93    215.25 o 
   9   4   4     3874.14     5248.45    559.70 o 
  10   4   4      335.30      572.17    204.27 o 
  11   4   4     3735.40     4349.44    202.20 o 
  12   4   4      660.90      435.05    150.27 o 
  13   4   4     2433.97     2538.33    532.42 o 
  14   4   4     1094.30      940.09    215.64 o 
  15   4   4      180.48       91.60    360.66 o 
 -14   5   4      621.96     1143.30    429.36 o 
 -13   5   4     5807.09     5835.16    301.34 o 
 -12   5   4    36963.46    38211.84   1443.38 o 
 -11   5   4     3797.63     4287.68    162.64 o 
 -10   5   4      431.19      705.06    151.00 o 
  -9   5   4    15207.97    15217.84    224.66 o 
  -8   5   4    38818.12    39080.19    844.66 o 
  -7   5   4      227.82      450.44    116.80 o 
  -6   5   4      743.72      530.73     96.65 o 
  -5   5   4    18402.15    18058.73    296.22 o 
  -4   5   4     7479.60     7879.59    144.40 o 
  -3   5   4     4374.25     3708.37     74.50 o 
  -2   5   4     1159.33     1308.64     56.28 o 
  -1   5   4    39634.61    40153.41    300.37 o 
   0   5   4      506.81      389.80    125.73 o 
   1   5   4    16173.13    16454.65    163.12 o 
   2   5   4     3618.29     3554.42     79.58 o 
   3   5   4     7729.83     7096.96    183.85 o 
   4   5   4     9434.65     8625.90    242.96 o 
   5   5   4    24617.42    24418.93    316.58 o 
   6   5   4       25.00       83.94    112.70 o 
   7   5   4      797.62      995.14    142.40 o 
   8   5   4    33925.67    33570.90    349.40 o 
   9   5   4    19757.32    20559.85    357.62 o 
  10   5   4     2180.92     2690.19    425.55 o 
  11   5   4     1761.11     1826.19    260.44 o 
  12   5   4    22932.42    22893.22   1183.18 o 
  13   5   4     5576.84     5331.52    400.25 o 
  14   5   4       66.87      144.01    185.30 o 
 -14   6   4     1295.10     1368.06    505.96 o 
 -13   6   4     4938.04     4746.08    409.20 o 
 -12   6   4     1982.71     2521.87    135.04 o 
 -11   6   4    29793.17    29920.56    330.68 o 
 -10   6   4     1130.30     1418.66    202.47 o 
  -9   6   4     3642.64     3527.45    167.29 o 
  -8   6   4    19070.66    18596.19    237.72 o 
  -7   6   4    35525.60    34898.16    212.51 o 
  -6   6   4      875.65      834.56     87.91 o 
  -5   6   4      457.97      502.43    117.48 o 
  -4   6   4    59145.53    59254.10    251.14 o 
  -3   6   4    28348.21    27753.13    571.28 o 
  -2   6   4    20362.02    21430.54    156.19 o 
  -1   6   4     4161.36     4542.79    230.74 o 
   0   6   4    69784.78    67942.39    565.03 o 
   1   6   4     8041.56     7952.40    217.25 o 
   2   6   4    12496.52    12170.70    240.81 o 
   3   6   4    28584.00    30524.79    180.93 o 
   4   6   4    63897.16    64922.11   1223.18 o 
   5   6   4     1296.47      981.53    119.42 o 
   6   6   4      484.93      495.96    108.95 o 
   7   6   4    34839.19    34629.07    253.73 o 
   8   6   4    22976.18    23520.37    131.56 o 
   9   6   4     4219.89     4491.09    386.08 o 
  10   6   4       56.13      -57.22    129.24 o 
  11   6   4    28557.32    28119.08    377.49 o 
  12   6   4     5432.33     5195.91    270.30 o 
  13   6   4     2271.49     1985.25    148.06 o 
  14   6   4     2294.76     2256.80    415.22 o 
 -13   7   4     2961.97     2230.95    170.25 o 
 -12   7   4     2164.52     2565.62    246.37 o 
 -11   7   4     5009.01     5966.66    200.52 o 
 -10   7   4     5408.87     8155.83   1172.54 o 
  -9   7   4      714.14      451.64    165.04 o 
  -8   7   4     1765.18     1789.28    153.01 o 
  -7   7   4    11211.85    11676.48    201.33 o 
  -6   7   4     6953.53     6692.63    101.59 o 
  -5   7   4      600.71      505.14     59.43 o 
  -4   7   4       96.92      435.42    288.79 o 
  -3   7   4     2250.47     2450.31    121.29 o 
  -2   7   4     1443.27     1604.89    118.42 o 
  -1   7   4      359.30     1061.30    285.61 o 
   0   7   4     3141.07     3431.62    131.43 o 
   1   7   4     1314.29     1288.12    127.63 o 
   2   7   4      116.97      107.74    155.50 o 
   3   7   4     1109.58     1538.45    818.54 o 
   4   7   4      295.74      918.44    277.79 o 
   5   7   4      693.62      608.68    171.91 o 
   6   7   4     3060.05     2857.64    111.24 o 
   7   7   4     4801.89     5580.26    447.20 o 
   8   7   4     2854.79     2711.96    276.39 o 
   9   7   4     1512.83     1500.92     79.07 o 
  10   7   4     1942.36     2417.29    262.43 o 
  11   7   4     1167.64      963.14    156.28 o 
  12   7   4      146.73      199.18    237.15 o 
  13   7   4     2049.83     2379.28    296.39 o 
 -13   8   4      973.37     1602.40    320.63 o 
 -12   8   4     1775.82     1897.47    150.35 o 
 -11   8   4    24448.18    24483.24    371.31 o 
 -10   8   4     3573.18     3948.13    263.10 o 
  -9   8   4     1317.84     1095.92    171.96 o 
  -8   8   4    42254.60    42821.48    500.18 o 
  -7   8   4    56902.94    56631.00   1309.01 o 
  -6   8   4     1365.90     1297.41     90.02 o 
  -5   8   4     2576.72     2574.70    114.75 o 
  -4   8   4    66811.79    68755.04    767.47 o 
  -3   8   4    45961.16    47586.26    463.56 o 
  -2   8   4     2789.53     2830.69    102.60 o 
  -1   8   4    14468.57    14692.61    197.77 o 
   0   8   4    64819.11    63932.91   1128.42 o 
   1   8   4    18402.31    18543.26    181.45 o 
   2   8   4      523.70      773.89    104.80 o 
   3   8   4    63224.80    64150.84   1150.38 o 
   4   8   4    93408.07    97050.38   2327.75 o 
   5   8   4     9162.41     9576.38    344.84 o 
   6   8   4     2261.13     2329.64    127.45 o 
   7   8   4    46900.79    49222.62   1311.15 o 
   8   8   4    33704.95    34163.36    988.00 o 
   9   8   4      507.68      300.31    231.03 o 
  10   8   4     3998.67     4370.36    375.07 o 
  11   8   4    28665.53    28385.23    458.11 o 
  12   8   4     5781.23     6081.86    278.34 o 
 -12   9   4     9233.36     9414.76    280.90 o 
 -11   9   4      201.94      494.56    202.53 o 
 -10   9   4     9087.29     9474.25    187.01 o 
  -9   9   4     4443.33     4762.85    214.64 o 
  -8   9   4    16771.66    16298.17    846.75 o 
  -7   9   4     1251.69     2085.12    191.68 o 
  -6   9   4    10770.89    10936.61    181.51 o 
  -5   9   4     4407.38     4920.35    206.09 o 
  -4   9   4     1569.56     1792.02    125.86 o 
  -3   9   4    20768.19    22099.14    359.18 o 
  -2   9   4     3468.99     3334.78    106.10 o 
  -1   9   4    22989.88    22680.83    332.62 o 
   0   9   4      112.91      283.67    106.30 o 
   1   9   4    16460.85    16332.77    209.60 o 
   2   9   4     2746.23     3215.98    107.20 o 
   3   9   4    16850.59    18289.73    290.28 o 
   4   9   4     1181.26     1698.65    220.20 o 
   5   9   4    14473.01    14638.71    215.68 o 
   6   9   4     7069.85     7571.19    498.92 o 
   7   9   4     4061.04     4857.97    300.93 o 
   8   9   4    11034.47    12167.95    254.33 o 
   9   9   4     2162.67     2292.94    211.87 o 
  10   9   4    14185.10    15127.29    438.22 o 
  11   9   4     1905.63     1875.67    239.14 o 
  12   9   4     9545.64     9872.34    225.36 o 
 -11  10   4     3336.05     4106.56    276.58 o 
 -10  10   4     7713.16     7857.22    310.71 o 
  -9  10   4    12734.43    12899.08    229.67 o 
  -8  10   4    10048.57    10947.11    202.51 o 
  -7  10   4     9999.69    10224.05    200.74 o 
  -6  10   4     8114.08     8392.51    189.47 o 
  -5  10   4     9655.79     9842.39    313.12 o 
  -4  10   4    10084.07    11027.57    232.15 o 
  -3  10   4    18510.58    18069.46    217.81 o 
  -2  10   4    31428.92    31266.54    485.93 o 
  -1  10   4    22397.47    22792.59    440.55 o 
   0  10   4    16070.55    15611.90    633.87 o 
   1  10   4    21649.79    20787.89    295.54 o 
   2  10   4    18481.25    19093.44    309.50 o 
   3  10   4    23007.37    23564.72    301.12 o 
   4  10   4    20160.91    21035.30    176.89 o 
   5  10   4    15604.35    16735.45    416.02 o 
   6  10   4    14749.31    15240.84    339.58 o 
   7  10   4     6930.15     7612.06    183.80 o 
   8  10   4     7569.15     7512.46    302.96 o 
   9  10   4    12865.32    13492.91    312.44 o 
  10  10   4    10605.79    11597.20    474.67 o 
  -9  11   4     4997.94     9240.53   1739.74 o 
  -8  11   4    16394.85    17981.02    273.72 o 
  -7  11   4       51.78     -159.54    199.49 o 
  -6  11   4      920.10     1111.74    195.36 o 
  -5  11   4     8778.42    10003.71    309.43 o 
  -4  11   4     2191.63     2520.01    191.28 o 
  -3  11   4    12765.39    12388.48    175.22 o 
  -2  11   4       34.46      363.54    191.98 o 
  -1  11   4    30812.29    30643.09    452.16 o 
   0  11   4     1492.17     1930.56    176.89 o 
   1  11   4    13236.25    12295.94    751.08 o 
   2  11   4      330.43      337.86    218.30 o 
   3  11   4     6547.31     6769.47    158.75 o 
   4  11   4     3828.80     4073.86    264.16 o 
   5  11   4     8514.47     9384.60    229.32 o 
   6  11   4     1451.15     1674.50    184.25 o 
   7  11   4      453.63       64.80    247.52 o 
   8  11   4    13546.63    12705.03    819.53 o 
   9  11   4     4004.76     4246.40    374.25 o 
  -8  12   4      586.21      562.85    165.04 o 
  -7  12   4     1470.68     1403.64    179.88 o 
  -6  12   4    10818.46    10836.74    269.76 o 
  -5  12   4    12104.94    11792.46    593.61 o 
  -4  12   4       41.44      247.64    150.65 o 
  -3  12   4      117.42     -204.81    204.81 o 
  -2  12   4    25819.34    26337.47    253.30 o 
  -1  12   4    10166.95    10899.27    184.15 o 
   0  12   4      314.93      379.13    186.43 o 
   1  12   4     6198.89     6787.43    379.36 o 
   2  12   4    22063.87    22503.20    385.33 o 
   3  12   4       34.94      131.78    116.44 o 
   4  12   4     1915.40     1636.89    136.69 o 
   5  12   4     8680.89     7970.19    928.47 o 
   6  12   4    17285.86    17973.39    463.86 o 
   7  12   4      289.55      165.04    139.08 o 
  -5  13   4     1972.26     2745.68    263.85 o 
  -4  13   4     1860.81     1827.76    292.15 o 
  -3  13   4      412.46      340.84    229.86 o 
  -2  13   4      233.17      457.58    510.87 o 
  -1  13   4      901.39      793.38    191.56 o 
   0  13   4        7.61      249.07    280.28 o 
   1  13   4     1132.10     1429.56    222.00 o 
   2  13   4     1421.29     1777.80    217.19 o 
   3  13   4     1104.33      918.68    232.01 o 
   4  13   4      517.91      710.26    361.61 o 
   5  13   4     1162.08     1581.72    300.41 o 
 -15   1   5    22390.03    23468.80    395.13 o 
 -14   1   5    49633.57    49983.10   1063.07 o 
 -13   1   5     1804.77     2566.72    189.72 o 
 -12   1   5     3447.00     3626.11    342.60 o 
 -11   1   5    87089.84    84066.69   1502.80 o 
 -10   1   5    48885.23    48648.33    756.97 o 
  -9   1   5     2371.06     2542.79    170.52 o 
  -8   1   5     7569.08     6799.51    135.15 o 
  -7   1   5   126816.02   117855.55   1935.11 o 
  -6   1   5    42225.49    44092.38   1436.78 o 
  -5   1   5     1151.63      702.34    197.63 o 
  -4   1   5    69929.61    69584.76    733.72 o 
  -3   1   5   110561.41   110148.27    555.17 o 
  -2   1   5    12049.32    13282.17    179.66 o 
  -1   1   5       24.60      223.93     49.48 o 
   0   1   5   157041.88   156814.50   1065.68 o 
   1   1   5   151225.31   152192.41    716.14 o 
   2   1   5        9.51      103.18     46.74 o 
   3   1   5     1564.59     1611.70     76.60 o 
   4   1   5    75114.27    66835.62    650.60 o 
   5   1   5     3165.75     3036.71    126.26 o 
   6   1   5     9870.81     8946.21    175.52 o 
   7   1   5     9997.49     8977.96    211.69 o 
   8   1   5    63016.88    58923.36    948.04 o 
   9   1   5      732.91      712.93    136.31 o 
  10   1   5     4202.44     4276.07    136.47 o 
  11   1   5    13161.35    12516.32    280.17 o 
  12   1   5    23789.43    24324.06    299.26 o 
  13   1   5     3393.93     4078.89    330.93 o 
  14   1   5     3442.40     2749.67    215.55 o 
  15   1   5     5115.17     4585.75    306.05 o 
 -15   2   5    14103.29    14110.91    634.69 o 
 -14   2   5      133.62      723.86    204.09 o 
 -13   2   5     6274.16     6346.01    297.86 o 
 -12   2   5     5153.12     4853.17    172.06 o 
 -11   2   5     4025.31     4035.07    135.09 o 
 -10   2   5    18647.84    19471.94    490.42 o 
  -9   2   5     9179.52     8657.18    258.96 o 
  -8   2   5     7588.31     8247.37    348.60 o 
  -7   2   5     1863.34     1901.42    158.95 o 
  -6   2   5    57453.75    55920.12    277.34 o 
  -5   2   5     3845.45     3657.97    115.68 o 
  -4   2   5    41549.36    42452.98    938.74 o 
  -3   2   5    14341.63    15271.88    193.83 o 
  -2   2   5    43453.21    43426.12    388.38 o 
  -1   2   5      127.48      276.02     34.21 o 
   0   2   5     2792.89     3115.77     34.57 o 
   1   2   5   188237.67   194621.48    857.52 o 
   2   2   5    80691.03    79129.50    590.32 o 
   3   2   5     2350.56     2595.64     83.87 o 
   4   2   5    11549.41    11981.78    189.60 o 
   5   2   5    84976.85    84733.53    336.11 o 
   6   2   5    25664.96    23669.69    302.11 o 
   7   2   5     6007.91     5271.49    220.81 o 
   8   2   5     3432.86     3459.71    167.58 o 
   9   2   5    55822.25    56674.14   3325.62 o 
  10   2   5      266.02      163.92    283.65 o 
  11   2   5        4.25      -41.18    239.90 o 
  12   2   5    36959.89    36214.03    420.48 o 
  13   2   5    33596.28    32521.27    498.37 o 
  14   2   5       89.62      -60.23    223.27 o 
  15   2   5      733.89     9029.73   3247.49 o 
 -15   3   5     2750.09     3171.54    273.59 o 
 -14   3   5     7424.12     7035.40    155.86 o 
 -13   3   5     4665.63     5052.47    305.52 o 
 -12   3   5     2971.35     2999.27    177.41 o 
 -11   3   5     4020.96     3690.73    241.69 o 
 -10   3   5     5120.60     5321.91    148.41 o 
  -9   3   5     3840.42     4251.86    206.06 o 
  -8   3   5    11336.57    10041.08    319.22 o 
  -7   3   5    31610.76    31175.34    339.42 o 
  -6   3   5    17348.67    17725.73    446.97 o 
  -5   3   5     3099.72     2680.81    100.59 o 
  -4   3   5    16417.67    15752.03    280.65 o 
  -3   3   5     4543.81     3746.12    139.94 o 
  -2   3   5     2010.53     2131.06     63.90 o 
  -1   3   5     5270.38     5072.96     41.33 o 
   0   3   5    12662.13    12768.24    168.85 o 
   1   3   5    19690.72    20960.79    223.20 o 
   2   3   5       49.81      -81.64    103.03 o 
   3   3   5     2084.97     2291.45     75.94 o 
   4   3   5    19592.54    17930.73    235.98 o 
   5   3   5    11798.10    11679.14    173.86 o 
   6   3   5     2657.83     1623.27    606.05 o 
   7   3   5     4357.27     4187.13     97.15 o 
   8   3   5     2983.33     3265.44    246.96 o 
   9   3   5     1000.78     1642.17    142.23 o 
  10   3   5       55.52     -178.58    178.58 o 
  11   3   5       28.17      212.23    218.71 o 
  12   3   5      221.02      214.77    338.02 o 
  13   3   5      629.90      562.03    173.31 o 
  14   3   5       24.01      499.37    362.83 o 
  15   3   5      614.12      630.67    314.52 o 
 -15   4   5    13042.56    12858.65    397.56 o 
 -14   4   5     2309.89     2157.47    213.68 o 
 -13   4   5     7110.97     7442.28    175.68 o 
 -12   4   5    11248.05    12332.19    831.56 o 
 -11   4   5     4081.35     4722.51    229.09 o 
 -10   4   5    20280.74    21069.65    370.13 o 
  -9   4   5     5366.73     5069.51    392.70 o 
  -8   4   5    16928.95    17265.72    450.73 o 
  -7   4   5     2492.17     2717.84     82.55 o 
  -6   4   5    71475.05    69439.59    287.41 o 
  -5   4   5     4984.30     4574.14    207.35 o 
  -4   4   5     9568.60     9271.70    136.48 o 
  -3   4   5    32461.34    32608.16    230.42 o 
  -2   4   5    88438.98    87696.16    295.24 o 
  -1   4   5     6436.77     6402.35     91.29 o 
   0   4   5     3716.14     3866.52    127.07 o 
   1   4   5   123546.02   126331.18   1043.34 o 
   2   4   5    73719.68    72647.10   1193.19 o 
   3   4   5     1095.53     1451.65     83.64 o 
   4   4   5    13400.09    14067.18    114.44 o 
   5   4   5   125213.20   120815.09   1032.73 o 
   6   4   5    31952.88    30773.21    164.94 o 
   7   4   5       14.87     -144.18    144.18 o 
   8   4   5    31085.02    31811.90    305.00 o 
   9   4   5    79065.52    80810.99    621.35 o 
  10   4   5     6843.03     6420.58    127.70 o 
  11   4   5      600.22      825.38    128.62 o 
  12   4   5    40952.51    42310.95   1710.43 o 
  13   4   5    34311.73    32075.33    868.70 o 
  14   4   5      574.16      439.09    175.36 o 
  15   4   5     1494.58     1743.30    310.95 o 
 -14   5   5     5362.63     5657.91    283.07 o 
 -13   5   5     1414.33     2202.76    185.97 o 
 -12   5   5     3267.74     3847.67    385.30 o 
 -11   5   5    18005.33    18501.26    283.23 o 
 -10   5   5    15843.29    15562.67    381.64 o 
  -9   5   5     5097.56     5489.18    120.84 o 
  -8   5   5     1556.20     1120.90    173.92 o 
  -7   5   5    10983.81    10832.71    150.08 o 
  -6   5   5      511.00      335.55    121.32 o 
  -5   5   5    12589.31    12515.98     96.76 o 
  -4   5   5     8286.70     8293.41     82.73 o 
  -3   5   5    44198.26    44108.30    440.75 o 
  -2   5   5     4295.23     4299.49    253.82 o 
  -1   5   5    16698.97    16700.10    128.50 o 
   0   5   5    20695.01    20819.87    265.23 o 
   1   5   5    33341.29    31843.54    510.28 o 
   2   5   5     5516.38     5229.75    134.06 o 
   3   5   5      688.15      744.13     54.37 o 
   4   5   5    18421.69    18379.52    374.14 o 
   5   5   5      216.37      131.65    137.40 o 
   6   5   5    20150.92    19074.30    269.40 o 
   7   5   5      325.38      637.76    143.73 o 
   8   5   5    21749.27    21867.02    666.53 o 
   9   5   5     1150.09     1611.03    397.65 o 
  10   5   5    10383.18    10987.17    303.14 o 
  11   5   5     3549.43     3581.13    228.76 o 
  12   5   5    11378.05    12508.55   1027.57 o 
  13   5   5      866.51      644.13    197.83 o 
  14   5   5     1200.67     2079.33    398.07 o 
 -14   6   5      932.28     1299.68    289.51 o 
 -13   6   5     1488.39     1759.49    253.04 o 
 -12   6   5     1001.56     1074.00    143.44 o 
 -11   6   5     1222.32     1592.68    180.73 o 
 -10   6   5     1229.36     1356.27    141.83 o 
  -9   6   5     2199.62     1995.55    151.28 o 
  -8   6   5     1116.14     1312.41    201.23 o 
  -7   6   5       64.42       49.26    145.94 o 
  -6   6   5     9252.64     9493.93    256.58 o 
  -5   6   5     3621.53     3014.52     90.66 o 
  -4   6   5     3635.55     3500.55    138.58 o 
  -3   6   5    36553.79    37730.43    299.51 o 
  -2   6   5    59179.70    60020.02    832.60 o 
  -1   6   5     6818.48     6790.87     63.20 o 
   0   6   5     2117.87     1997.60    145.09 o 
   1   6   5    17948.76    17216.22    205.78 o 
   2   6   5    25745.34    25396.18    329.07 o 
   3   6   5     7784.61     7540.48    137.77 o 
   4   6   5    11429.39    11991.62    367.02 o 
   5   6   5    30161.17    30544.30    422.49 o 
   6   6   5    14735.58    14684.55    258.60 o 
   7   6   5     8875.59     8530.26    157.66 o 
   8   6   5    22346.82    23177.35    447.59 o 
   9   6   5    48583.30    48097.05    820.91 o 
  10   6   5    11013.77    10515.22    190.62 o 
  11   6   5     5947.18     6534.35    652.95 o 
  12   6   5    14628.54    14490.77    228.23 o 
  13   6   5     8913.05     9168.87    758.11 o 
  14   6   5     4940.29     4782.23   1256.65 o 
 -13   7   5       86.38       -6.82    163.15 o 
 -12   7   5       19.83      -33.87    140.74 o 
 -11   7   5    34515.01    34807.82    911.32 o 
 -10   7   5    24997.04    24788.08    712.50 o 
  -9   7   5      778.36      800.86    126.40 o 
  -8   7   5     7769.95     7716.91    239.76 o 
  -7   7   5    77698.52    77807.48    771.98 o 
  -6   7   5    20508.31    20079.31    265.53 o 
  -5   7   5      372.33      423.05     60.42 o 
  -4   7   5    41040.42    40832.29    453.03 o 
  -3   7   5   113589.94   110379.75    819.47 o 
  -2   7   5      132.58      185.20     70.74 o 
  -1   7   5      676.72      641.99     83.60 o 
   0   7   5    43392.13    43662.06    351.20 o 
   1   7   5    39337.10    38885.67    208.22 o 
   2   7   5     2993.09     3141.52    122.38 o 
   3   7   5      288.49      398.55    107.20 o 
   4   7   5    73688.93    76532.22   1537.86 o 
   5   7   5    19685.42    19609.38    564.66 o 
   6   7   5     3185.31     3195.64    117.92 o 
   7   7   5     2725.54     2716.19    186.49 o 
   8   7   5    48276.61    47995.68    591.46 o 
   9   7   5       51.19     -104.53    248.07 o 
  10   7   5    10711.17    10829.64    229.50 o 
  11   7   5     5978.76     5596.94    361.54 o 
  12   7   5     8789.69     9571.84    269.91 o 
  13   7   5     3832.49     3582.77    282.38 o 
 -12   8   5      624.32      692.78    211.28 o 
 -11   8   5      689.89      900.96    175.98 o 
 -10   8   5     4040.47     3787.52    243.43 o 
  -9   8   5       22.47       69.93    138.63 o 
  -8   8   5    17735.10    17350.95    333.96 o 
  -7   8   5     2175.82     2102.83     76.58 o 
  -6   8   5     8038.29     7651.50    195.67 o 
  -5   8   5      557.10      285.16    141.09 o 
  -4   8   5    26108.35    26681.33    386.69 o 
  -3   8   5      385.73      339.15    106.82 o 
  -2   8   5     4219.09     4062.41    230.26 o 
  -1   8   5     8815.89     8446.84    208.35 o 
   0   8   5    10726.05    10224.30    372.05 o 
   1   8   5     2128.16     2123.66    186.60 o 
   2   8   5       11.92       -0.21    102.81 o 
   3   8   5    26201.61    25898.56    567.24 o 
   4   8   5    14007.23    15358.61    267.92 o 
   5   8   5     2823.47     2766.73    265.55 o 
   6   8   5      532.37      426.78    113.88 o 
   7   8   5    18004.87    17767.11    855.82 o 
   8   8   5     1009.77     1126.20    157.36 o 
   9   8   5      421.40      563.42    109.63 o 
  10   8   5     5728.75     5108.10    422.87 o 
  11   8   5     7290.26     7747.88    270.54 o 
  12   8   5      337.00      383.31    238.59 o 
 -12   9   5     4685.97     4670.51    236.41 o 
 -11   9   5    17490.93    18140.78    690.91 o 
 -10   9   5    17305.13    18277.92    277.06 o 
  -9   9   5     5552.82     5829.66    140.01 o 
  -8   9   5    15170.08    14857.40    696.43 o 
  -7   9   5    45084.02    44149.11   1687.57 o 
  -6   9   5    20156.84    21018.70    254.45 o 
  -5   9   5     2167.98     2392.90    197.78 o 
  -4   9   5    12380.46    13417.51    340.07 o 
  -3   9   5    37272.47    37429.93    392.30 o 
  -2   9   5    12800.53    13360.41    184.78 o 
  -1   9   5     3376.60     3382.26    243.54 o 
   0   9   5    17967.55    17332.93    391.20 o 
   1   9   5    13992.60    13738.76    472.73 o 
   2   9   5      270.53      402.81    124.36 o 
   3   9   5     3300.44     3597.32    101.07 o 
   4   9   5    38743.72    39794.89    722.51 o 
   5   9   5    14147.21    15616.83    207.79 o 
   6   9   5        4.65      103.27    249.91 o 
   7   9   5     4740.09     4896.15    218.85 o 
   8   9   5     5165.71     5508.70    219.54 o 
   9   9   5       64.42     -210.28    210.28 o 
  10   9   5       49.88     2334.37   1347.91 o 
  11   9   5     1530.44     1458.02    209.83 o 
 -10  10   5    10097.11    10237.33    450.06 o 
  -9  10   5     2445.22     2906.82    208.42 o 
  -8  10   5    17098.60    17221.86    180.71 o 
  -7  10   5       78.97      359.05    121.25 o 
  -6  10   5    16813.06    16773.75    336.58 o 
  -5  10   5        0.46      -33.59    108.59 o 
  -4  10   5     5220.95     6122.84    233.25 o 
  -3  10   5    11138.29    11395.01    196.86 o 
  -2  10   5    29087.08    29738.64    462.53 o 
  -1  10   5     2862.08     2631.44    139.11 o 
   0  10   5    12375.57    11842.49    520.96 o 
   1  10   5    11232.51    11320.34    332.81 o 
   2  10   5     7060.03     7850.79    193.48 o 
   3  10   5     9337.59     9972.50    174.89 o 
   4  10   5     2357.75     2840.21    126.60 o 
   5  10   5    29566.41    31383.40    630.58 o 
   6  10   5     2022.45     2517.61    281.97 o 
   7  10   5     4521.23     4236.98    204.56 o 
   8  10   5     7557.57     7870.28    194.80 o 
   9  10   5    23358.87    23260.44    305.93 o 
  10  10   5      141.95      448.90    411.33 o 
  -9  11   5    19892.12    20893.82    315.34 o 
  -8  11   5    10030.71    10587.97    285.86 o 
  -7  11   5      463.10      450.32    227.20 o 
  -6  11   5     7323.15     7814.29    408.20 o 
  -5  11   5    15867.00    17338.37    469.68 o 
  -4  11   5     5054.03     4916.89    103.96 o 
  -3  11   5     1340.26     1063.64    160.75 o 
  -2  11   5    15507.22    15499.43    310.39 o 
  -1  11   5    32255.50    32375.91    440.74 o 
   0  11   5     2342.04     1551.34    200.83 o 
   1  11   5     1250.13     1216.58    210.18 o 
   2  11   5    18769.78    19202.49    255.93 o 
   3  11   5     9049.75     8431.17    178.38 o 
   4  11   5       77.10      269.62    261.46 o 
   5  11   5      743.89     1516.72    358.74 o 
   6  11   5     7830.77     8784.73    274.25 o 
   7  11   5      232.06      235.89    303.15 o 
   8  11   5      158.92      283.34    144.83 o 
   9  11   5     2056.25     1570.95    252.77 o 
  -7  12   5      223.22      370.94    207.79 o 
  -6  12   5     5207.89     5235.03    189.31 o 
  -5  12   5      800.70      891.03    122.45 o 
  -4  12   5      389.17      271.72    176.90 o 
  -3  12   5     6489.63     6418.34    182.43 o 
  -2  12   5    11320.55    11415.07    219.83 o 
  -1  12   5       29.37      701.19    173.11 o 
   0  12   5       26.01      127.71    226.45 o 
   1  12   5    13469.01    13779.70    247.14 o 
   2  12   5    13941.80    13459.68    676.21 o 
   3  12   5     1028.07      464.44    168.93 o 
   4  12   5     4755.04     4346.18    142.95 o 
   5  12   5    18453.59    17673.85    277.70 o 
   6  12   5     5256.25     5485.93    264.36 o 
   7  12   5      151.17      -42.81    155.62 o 
  -5  13   5    15187.94    15751.72    404.94 o 
  -4  13   5      185.63      276.21    553.72 o 
  -3  13   5     6002.27     5708.71    685.13 o 
  -2  13   5     2166.32     2269.35    194.83 o 
  -1  13   5     6943.56     7115.49    349.06 o 
   0  13   5     3352.79     3814.31    273.28 o 
   1  13   5     1555.43     1783.32    281.01 o 
   2  13   5     9429.10     9786.47    207.49 o 
   3  13   5     2425.35     2456.07    536.65 o 
   4  13   5    10101.58    11907.10    445.93 o 
   5  13   5     1264.62     1158.83    252.26 o 
 -15   0   6     3534.91     4189.05    658.55 o 
 -14   0   6    56699.12    58882.40   2117.41 o 
 -13   0   6     9798.84     9607.77    181.18 o 
 -12   0   6     3382.59     2919.35    168.72 o 
 -11   0   6    23709.38    24405.03   1104.48 o 
 -10   0   6    68883.92    68998.74    640.83 o 
  -9   0   6    10154.54    10144.46    388.31 o 
  -8   0   6      512.00      688.60    113.10 o 
  -7   0   6    39934.92    40742.68    470.09 o 
  -6   0   6    72644.85    74405.89    840.57 o 
  -5   0   6    17558.07    19622.10    198.18 o 
  -4   0   6     3347.57     3476.99    370.62 o 
  -3   0   6    92350.44    95098.66    633.10 o 
  -2   0   6    61493.45    60891.74     82.42 o 
  -1   0   6    91419.66    90120.20   1377.65 o 
   0   0   6        9.03      256.96     83.45 o 
   1   0   6   135986.28   132782.00   1096.44 o 
   2   0   6    21746.42    22441.78    294.11 o 
   3   0   6    18880.23    18350.24    314.47 o 
   4   0   6      314.15      800.30    132.89 o 
   5   0   6     9299.67     8672.52    143.22 o 
   6   0   6    61764.11    61988.04    593.75 o 
   8   0   6     9871.77     9941.21    213.72 o 
   9   0   6      524.79       53.58    295.31 o 
  10   0   6    36496.68    36156.12    890.43 o 
  11   0   6    17886.47    16796.89    654.29 o 
  12   0   6     5734.90     5608.89    204.88 o 
  13   0   6     2085.21     2331.90    634.93 o 
  14   0   6    29373.53    31185.62   1574.03 o 
  15   0   6     1225.78     1408.49    253.06 o 
 -15   1   6     1052.43     1344.09    240.42 o 
 -14   1   6       46.13      935.06    300.29 o 
 -13   1   6     4013.43     4465.91    300.46 o 
 -12   1   6       48.43      609.85    380.15 o 
 -11   1   6      392.17      524.34    140.21 o 
 -10   1   6     5407.89     5867.74    291.16 o 
  -9   1   6    15322.91    15002.66    227.73 o 
  -8   1   6        7.37       94.64     85.48 o 
  -7   1   6       93.25     -105.52    105.99 o 
  -6   1   6    17787.66    17964.74    644.88 o 
  -5   1   6    23673.41    24970.32    930.65 o 
  -4   1   6      508.57      281.82    136.44 o 
  -3   1   6     1347.87     1561.17     49.97 o 
  -2   1   6     7597.25     7372.32    170.95 o 
  -1   1   6     1790.35     1925.57     34.60 o 
   0   1   6     1578.27     1723.21     35.44 o 
   1   1   6    10337.94    10005.78     61.90 o 
   2   1   6    83939.79    85404.70    500.40 o 
   3   1   6      404.70      467.51     55.19 o 
   4   1   6     1662.99     1816.39    147.42 o 
   5   1   6    13949.16    13082.53    125.25 o 
   6   1   6    31955.25    33281.39   1339.10 o 
   7   1   6        2.26     -540.43    540.43 o 
   8   1   6       31.69      -43.29    193.63 o 
   9   1   6    10539.38    10433.48    161.38 o 
  10   1   6     1290.10     1281.51    171.71 o 
  11   1   6     1258.86     1727.14    589.37 o 
  12   1   6     1735.76     1840.81    140.49 o 
  13   1   6    12110.29    12223.55    356.79 o 
  14   1   6      773.54      754.81    178.56 o 
  15   1   6       93.82     -237.54    237.54 o 
 -15   2   6     1134.58     1000.08    294.97 o 
 -14   2   6    27414.84    28551.87    327.42 o 
 -13   2   6    11863.44    12160.08    244.03 o 
 -12   2   6      695.77      693.24    145.15 o 
 -11   2   6     7261.56     8092.99    265.99 o 
 -10   2   6    31383.68    30037.20    704.69 o 
  -9   2   6     1229.72     1380.13    199.38 o 
  -8   2   6      153.18      164.26    104.77 o 
  -7   2   6    21793.41    21912.44    293.84 o 
  -6   2   6    37077.10    36141.54    781.01 o 
  -5   2   6     4894.38     5544.04    152.10 o 
  -4   2   6       55.59      -59.12    107.77 o 
  -3   2   6    24403.17    25958.52    301.39 o 
  -2   2   6     4191.81     3892.12     72.70 o 
  -1   2   6    21286.25    21022.66    189.76 o 
   0   2   6      785.19      915.59     51.76 o 
   1   2   6    21339.68    21635.67    179.76 o 
   2   2   6       18.70      301.81     69.13 o 
   3   2   6    29025.53    29368.43    229.38 o 
   4   2   6      790.79     1302.45     63.74 o 
   5   2   6     7980.50     7402.50    423.88 o 
   6   2   6    30266.34    30229.34    562.37 o 
   7   2   6    22828.35    22248.11    808.40 o 
   8   2   6     1613.21     1357.67     95.46 o 
   9   2   6      548.98      793.92    182.43 o 
  10   2   6    28337.73    27186.78    412.27 o 
  11   2   6     6498.96     5744.84    169.22 o 
  12   2   6      109.15      403.39    248.95 o 
  13   2   6     6302.68     7239.35    342.15 o 
  14   2   6    15903.24    16253.18    231.43 o 
  15   2   6     1183.03     1580.90    196.51 o 
 -15   3   6     1877.19     2587.47    224.19 o 
 -14   3   6       53.83      138.07    215.61 o 
 -13   3   6    31054.16    31242.15    780.69 o 
 -12   3   6     6395.12     6278.83    383.95 o 
 -11   3   6     1931.38     1859.38    198.82 o 
 -10   3   6    27910.53    28129.04    340.29 o 
  -9   3   6   105813.29   104298.09   1948.07 o 
  -8   3   6     1021.59      870.31     82.85 o 
  -7   3   6        3.84      -67.45    132.94 o 
  -6   3   6   129758.02   124972.25   1122.23 o 
  -5   3   6   106145.41   104334.71    500.26 o 
  -4   3   6        0.83      -49.53     49.53 o 
  -3   3   6     3535.91     3259.67     94.65 o 
  -2   3   6   115028.34   115616.33    608.78 o 
  -1   3   6    43594.41    45318.18    308.59 o 
   0   3   6      782.29      873.48     39.40 o 
   1   3   6    65838.17    65125.05    375.85 o 
   2   3   6   271525.53   279786.53   1628.15 o 
   3   3   6    20550.06    21383.01    181.23 o 
   4   3   6      131.16      173.29     51.13 o 
   5   3   6   109327.09   107666.07   1094.42 o 
   6   3   6   138490.47   136355.48    639.87 o 
   7   3   6     5310.59     5522.50    146.39 o 
   8   3   6     2738.28     2555.83     99.33 o 
   9   3   6    58764.53    59985.46   2576.66 o 
  10   3   6    25986.00    25901.29    303.69 o 
  11   3   6     2790.86     2841.48    128.27 o 
  12   3   6     7960.75     7566.07    178.17 o 
  13   3   6    50379.72    49772.51   1006.42 o 
  14   3   6     6861.36     6551.63    178.49 o 
  15   3   6     1862.15     1839.02    218.04 o 
 -15   4   6      629.65     1661.43    627.52 o 
 -14   4   6      190.15      175.95    236.06 o 
 -13   4   6     1322.33     1255.05    200.80 o 
 -12   4   6     3787.20     4137.88    381.90 o 
 -11   4   6      142.40      131.32    133.94 o 
 -10   4   6    10311.29    10004.41    187.12 o 
  -9   4   6       30.75      -28.27    137.54 o 
  -8   4   6     4315.25     4563.42     98.48 o 
  -7   4   6      217.84      289.02    133.01 o 
  -6   4   6     3044.48     2675.42    204.69 o 
  -5   4   6    14580.71    14290.31    139.80 o 
  -4   4   6     1994.29     1747.04     64.61 o 
  -3   4   6     3858.00     2960.86     95.90 o 
  -2   4   6      678.86     -186.34    186.34 o 
  -1   4   6    23745.78    25223.32    145.68 o 
   0   4   6      131.34      173.16     89.88 o 
   1   4   6    22104.58    22550.06    233.70 o 
   2   4   6    11377.62    12455.55    212.75 o 
   3   4   6       92.26      -43.41     91.61 o 
   4   4   6     2195.28     1614.72     69.76 o 
   5   4   6      283.00      240.35     84.86 o 
   6   4   6    10119.26    10094.69    202.63 o 
   7   4   6      444.22      542.71    100.15 o 
   8   4   6     2225.62     2592.47    190.98 o 
   9   4   6     1390.43     2053.00    259.65 o 
  10   4   6      558.63      618.75    250.57 o 
  11   4   6       20.33      -87.08    165.53 o 
  12   4   6     3430.28     3712.27    516.19 o 
  13   4   6     2133.31     2643.91    245.91 o 
  14   4   6      160.41      900.13    335.28 o 
 -14   5   6     6430.91     5977.13    198.24 o 
 -13   5   6    35957.06    37245.54   1968.11 o 
 -12   5   6     9613.65    10827.35    417.50 o 
 -11   5   6      411.54     3779.79   1339.77 o 
 -10   5   6    16339.99    15663.40    289.99 o 
  -9   5   6    39409.34    39274.64    259.74 o 
  -8   5   6     7030.06     7086.34    162.66 o 
  -7   5   6      175.38      111.30    141.75 o 
  -6   5   6    40396.50    38871.19    182.97 o 
  -5   5   6    53877.54    53724.07    229.56 o 
  -4   5   6     3969.52     3787.44     56.29 o 
  -3   5   6    24781.49    24476.79    281.02 o 
  -2   5   6   143620.55   145144.27   1113.96 o 
  -1   5   6    92898.48    96043.36    612.97 o 
   0   5   6     2179.83     1935.91     86.30 o 
   1   5   6    34567.50    33374.01    237.48 o 
   2   5   6   118012.49   119178.50   1296.63 o 
   3   5   6    17871.62    18268.63    244.35 o 
   4   5   6     7279.13     6945.48     74.68 o 
   5   5   6    65521.41    63689.28    301.48 o 
   6   5   6    61545.73    60016.94    795.86 o 
   7   5   6     3829.83     3840.42     94.99 o 
   8   5   6     9367.47     8809.67    244.04 o 
   9   5   6    67426.44    67070.16    553.84 o 
  10   5   6    38774.06    40044.91   1038.83 o 
  11   5   6      487.90      642.60    160.72 o 
  12   5   6    10531.15    10637.66    274.15 o 
  13   5   6    26090.19    29024.59   1902.43 o 
  14   5   6     4141.14     4399.30    239.57 o 
 -14   6   6    19142.05    19790.05   1122.29 o 
 -13   6   6     1663.60     1890.33    186.40 o 
 -12   6   6     7394.02     7458.28    179.44 o 
 -11   6   6     2216.21     1963.08    189.96 o 
 -10   6   6    34269.16    34005.54    294.07 o 
  -9   6   6      587.04      734.84    144.03 o 
  -8   6   6    11213.26    10521.33    194.54 o 
  -7   6   6     7901.53     8164.79    111.52 o 
  -6   6   6    17794.77    17715.58    152.99 o 
  -5   6   6     9376.97     8948.13     77.16 o 
  -4   6   6     1238.21      987.07     58.45 o 
  -3   6   6    40210.10    40942.83    371.76 o 
  -2   6   6     4808.00     4412.10    205.39 o 
  -1   6   6    29830.49    28863.31   1258.85 o 
   0   6   6       18.06       76.49     57.89 o 
   1   6   6    32139.94    31608.96    358.93 o 
   2   6   6     1164.05      697.63    128.96 o 
   3   6   6    32741.48    31780.91    486.41 o 
   4   6   6     3827.37     3756.30     69.42 o 
   5   6   6    11492.27    11444.57    178.35 o 
   6   6   6    14462.49    14346.10    180.99 o 
   7   6   6    15712.30    16279.55    107.54 o 
   8   6   6    11216.63    11271.24    323.43 o 
   9   6   6     2915.79     3287.06    277.11 o 
  10   6   6    23162.25    23537.49    416.68 o 
  11   6   6     5975.02     6161.48    328.86 o 
  12   6   6     6444.50     6647.92    180.69 o 
  13   6   6      294.83       16.74    176.50 o 
  14   6   6    16919.49    17714.22   1704.93 o 
 -13   7   6     2717.80     3192.10    450.06 o 
 -12   7   6     4462.89     4414.71    167.33 o 
 -11   7   6     2749.09     2950.87    220.80 o 
 -10   7   6     1632.92     1368.92    138.90 o 
  -9   7   6     3688.26     3544.22    148.99 o 
  -8   7   6     8565.59     9036.49    157.71 o 
  -7   7   6     8435.65     8330.68    103.90 o 
  -6   7   6     3176.06     2861.22    123.13 o 
  -5   7   6     2784.48     3005.58    204.27 o 
  -4   7   6    16605.29    15619.51    897.91 o 
  -3   7   6    38267.30    39022.54    586.08 o 
  -2   7   6    19320.79    18776.04    760.60 o 
  -1   7   6    13935.11    14408.80     84.37 o 
   0   7   6    24187.36    24111.47    279.99 o 
   1   7   6     3460.28     3040.66    125.96 o 
   2   7   6     4183.48     4337.97    106.74 o 
   3   7   6    16440.46    16878.10    274.48 o 
   4   7   6    27406.19    27928.21    606.61 o 
   5   7   6    12434.77    12155.29    399.04 o 
   6   7   6     2717.85     2856.17    148.08 o 
   7   7   6    15553.71    15844.56    217.20 o 
   8   7   6     9966.08     9646.70    385.34 o 
   9   7   6    12382.94    11743.25    244.48 o 
  10   7   6     9680.66    10255.79    356.59 o 
  11   7   6     7369.75     7006.07    368.71 o 
  12   7   6     4639.25     3870.93    354.73 o 
  13   7   6      221.67      208.52    245.52 o 
 -12   8   6        9.27      211.82    219.36 o 
 -11   8   6     5495.01     5341.55    265.12 o 
 -10   8   6    23191.44    24131.15    563.05 o 
  -9   8   6       89.25     -143.25    151.38 o 
  -8   8   6     1050.27      961.18     92.06 o 
  -7   8   6    19351.12    18652.53    260.81 o 
  -6   8   6    34561.07    34427.69    817.74 o 
  -5   8   6       41.22      -59.42     82.64 o 
  -4   8   6      194.71      -84.03    138.71 o 
  -3   8   6    32337.88    31007.16    606.12 o 
  -2   8   6     5076.02     5057.35    146.64 o 
  -1   8   6     8153.64     8431.42     98.49 o 
   0   8   6      369.67      546.56     72.27 o 
   1   8   6     9776.13     9815.61    119.96 o 
   2   8   6     4312.69     4119.60    131.71 o 
   3   8   6    29048.66    29077.68    426.14 o 
   4   8   6     5394.21     5948.88    159.35 o 
   5   8   6    11843.41    12236.49    228.69 o 
   6   8   6     2517.97     2666.55    149.57 o 
   7   8   6     8103.38     7910.75    264.81 o 
   8   8   6     2266.53     1952.16    215.84 o 
   9   8   6       30.60      -10.55     78.80 o 
  10   8   6    23765.29    24081.67    650.41 o 
  11   8   6     4917.05     4184.86    218.67 o 
  12   8   6      171.40       50.07    236.98 o 
 -11   9   6     9702.22     9946.92    229.56 o 
 -10   9   6      106.72      214.57    337.35 o 
  -9   9   6     9715.78     9846.68    153.65 o 
  -8   9   6     6104.36     5352.21    600.30 o 
  -7   9   6    11932.12    10351.04   1228.42 o 
  -6   9   6     8851.87     8693.78    275.76 o 
  -5   9   6     6983.72     7189.69    184.24 o 
  -4   9   6    12260.98    13023.50    425.96 o 
  -3   9   6     1975.08     1793.24    148.14 o 
  -2   9   6    30968.54    29181.13   1460.33 o 
  -1   9   6     1044.20      907.71    136.64 o 
   0   9   6    14824.90    14499.99    461.92 o 
   1   9   6      222.34      186.02     84.31 o 
   2   9   6     8678.30     8806.08    285.84 o 
   3   9   6     4373.02     4419.82    182.26 o 
   4   9   6    18813.63    19286.84    151.22 o 
   5   9   6     1586.00     1934.06    115.72 o 
   6   9   6     7779.52     7846.11    389.59 o 
   7   9   6     9917.14     8763.28    665.25 o 
   8   9   6     3155.97     3226.66    247.07 o 
   9   9   6    13587.02    14024.17    259.16 o 
  10   9   6     3420.86     3425.08    214.66 o 
  11   9   6     6492.50     6541.08    252.48 o 
 -10  10   6     3128.96     3438.64    217.47 o 
  -9  10   6     2136.73     1957.99    206.45 o 
  -8  10   6     4975.25     5004.86    156.89 o 
  -7  10   6     3102.68     3400.20    269.96 o 
  -6  10   6     2874.73     2983.04    148.87 o 
  -5  10   6     1060.41     1173.61    141.31 o 
  -4  10   6     1034.50     1157.08    166.66 o 
  -3  10   6     1169.24      879.64    164.45 o 
  -2  10   6     1532.76     1238.39    161.72 o 
  -1  10   6     2400.84     2382.35    150.27 o 
   0  10   6      821.23      939.15    183.58 o 
   1  10   6       97.85       83.85     86.44 o 
   2  10   6       27.25       60.55     86.50 o 
   3  10   6       75.94      -70.75    188.40 o 
   4  10   6      212.71      206.79    137.57 o 
   5  10   6     1114.05     1513.41    133.87 o 
   6  10   6      918.84     1005.28    143.22 o 
   7  10   6      795.93      986.89    181.48 o 
   8  10   6     5984.07     5896.27    305.24 o 
   9  10   6     3361.55     3018.73    334.25 o 
  10  10   6      832.08      793.83    344.57 o 
  -9  11   6    17629.92    18307.19    212.32 o 
  -8  11   6      627.58      846.36    174.95 o 
  -7  11   6       14.75      151.77    175.29 o 
  -6  11   6    13822.09    15098.05    406.80 o 
  -5  11   6    15305.17    15809.02    167.51 o 
  -4  11   6      188.10      224.69    169.49 o 
  -3  11   6     1946.28     2193.20    144.31 o 
  -2  11   6    43836.50    43732.44   1136.12 o 
  -1  11   6    15365.11    14690.03    202.29 o 
   0  11   6     1034.61      892.27    117.58 o 
   1  11   6     6255.69     5421.24    277.79 o 
   2  11   6    33847.56    33959.10    683.77 o 
   3  11   6     2955.01     2977.89    272.06 o 
   4  11   6       67.48     -129.16    129.16 o 
   5  11   6    15063.79    15054.57   1047.31 o 
   6  11   6    18344.91    18692.74    439.24 o 
   7  11   6      610.65      551.14    256.43 o 
   8  11   6        4.36      181.34    310.74 o 
   9  11   6    20843.46    22360.36    533.24 o 
  -7  12   6     1083.05      971.12    220.65 o 
  -6  12   6     3960.41     3805.97    168.33 o 
  -5  12   6     6329.77     6073.56    145.68 o 
  -4  12   6     4531.22     4425.75    295.12 o 
  -3  12   6     5201.37     5574.35    328.21 o 
  -2  12   6     1372.41     1379.40    192.32 o 
  -1  12   6    10287.41    10139.00    205.21 o 
   0  12   6       12.37     -105.87    181.46 o 
   1  12   6     7820.63     8371.54    235.72 o 
   2  12   6     2041.29     1915.98    224.21 o 
   3  12   6     9992.00     9686.56    525.60 o 
   4  12   6     2659.59     2318.36    228.34 o 
   5  12   6    12494.37    13183.25    167.99 o 
   6  12   6      278.81      350.71    155.74 o 
   7  12   6      363.52      632.11    186.09 o 
  -5  13   6    11865.50    12267.12    224.46 o 
  -4  13   6     5986.23     6480.36    240.77 o 
  -3  13   6     6781.28     8336.39    606.19 o 
  -2  13   6    11943.47    12047.39    217.72 o 
  -1  13   6     7891.31     8377.55    233.43 o 
   0  13   6     6747.66     7117.74    350.20 o 
   1  13   6    13363.14    13918.06    212.47 o 
   2  13   6    13872.99    14944.65    258.73 o 
   3  13   6     9462.29     9529.92    270.66 o 
   4  13   6    10945.58    12295.65    423.76 o 
 -15   1   7     4418.93     4131.63    194.94 o 
 -14   1   7     5253.36     4509.31    206.79 o 
 -13   1   7     9945.07     9864.38    165.25 o 
 -12   1   7    13203.76    12847.73    170.83 o 
 -11   1   7    13080.17    13731.13    425.94 o 
 -10   1   7    13664.32    13460.92    346.61 o 
  -9   1   7     6330.41     6594.30    162.93 o 
  -8   1   7    20469.77    19933.15    139.20 o 
  -7   1   7     6565.92     6041.02    163.42 o 
  -6   1   7    11102.16    10295.27    211.27 o 
  -5   1   7    25596.68    26179.47    966.18 o 
  -4   1   7   130935.34   130488.98   2238.21 o 
  -3   1   7      162.16      518.25     53.65 o 
  -2   1   7     2434.50     2719.31     42.72 o 
  -1   1   7   117868.69   119652.48    837.16 o 
   0   1   7   129845.69   133134.39    333.93 o 
   1   1   7      183.54      132.54     39.07 o 
   2   1   7     1172.24     1269.88     67.14 o 
   3   1   7    63605.14    61034.72    847.22 o 
   4   1   7    42717.76    46204.01   1623.00 o 
   5   1   7      343.37      545.90    127.15 o 
   6   1   7    36761.76    34120.34   1324.36 o 
   7   1   7   118601.45   112245.70    839.94 o 
   8   1   7    21413.03    20287.89    212.06 o 
   9   1   7       28.87      341.32    162.04 o 
  10   1   7    38083.30    37060.89    401.00 o 
  11   1   7    73974.47    76069.60   1382.57 o 
  12   1   7     5037.97     5253.47    170.17 o 
  13   1   7     1464.61     1331.09    183.68 o 
  14   1   7    30603.19    32176.00    923.60 o 
  15   1   7    16595.21    16638.52   1237.49 o 
 -15   2   7     1815.40     2989.98    709.19 o 
 -14   2   7      824.47      679.01    450.55 o 
 -13   2   7     9972.65    10450.17    342.46 o 
 -12   2   7    17914.56    18025.65    195.24 o 
 -11   2   7      151.35      377.74    191.54 o 
 -10   2   7     1639.86     1628.74    195.69 o 
  -9   2   7    68641.42    68200.02   1188.40 o 
  -8   2   7    27337.84    26828.96    842.36 o 
  -7   2   7      392.87      474.41    134.77 o 
  -6   2   7    21562.52    21852.14    230.72 o 
  -5   2   7   133658.72   131086.55    660.82 o 
  -4   2   7    27233.73    26603.87    298.24 o 
  -3   2   7     1089.39     1016.93     58.12 o 
  -2   2   7    33433.57    33298.16    394.72 o 
  -1   2   7     9850.99     8855.53     89.43 o 
   0   2   7       74.13      159.05     49.53 o 
   1   2   7      134.93       73.43     47.72 o 
   2   2   7    81213.83    82231.13   1394.21 o 
   3   2   7    32677.17    30008.03    364.75 o 
   4   2   7    18933.42    19222.58    225.70 o 
   5   2   7     1669.54     1720.47    119.74 o 
   6   2   7    71802.34    67363.95    856.47 o 
   7   2   7    11014.93    10767.78    476.56 o 
   8   2   7     5939.05     5637.57    139.68 o 
   9   2   7     4914.00     5262.30    395.33 o 
  10   2   7    15287.92    14618.21    172.98 o 
  11   2   7     7929.15     7873.84    168.60 o 
  12   2   7     7250.76     7291.97    226.06 o 
  13   2   7     9274.71     9092.72    196.35 o 
  14   2   7     6059.28     5705.19    323.70 o 
  15   2   7     3162.23     3232.65    219.58 o 
 -15   3   7      162.55      354.93    357.21 o 
 -14   3   7      893.29      517.94    237.34 o 
 -13   3   7     2783.59     3007.93    152.44 o 
 -12   3   7      192.42     3530.83   1229.88 o 
 -11   3   7       12.00      165.41    160.94 o 
 -10   3   7      131.70       37.37    142.49 o 
  -9   3   7     3217.90     3538.67    242.69 o 
  -8   3   7     3945.09     3636.53    123.18 o 
  -7   3   7     1017.54      985.77     86.85 o 
  -6   3   7       26.93     -187.76    187.76 o 
  -5   3   7     1041.98      507.80    242.49 o 
  -4   3   7      394.81      434.51     58.81 o 
  -3   3   7      227.96      388.71     45.92 o 
  -2   3   7       42.37      -14.36     70.64 o 
  -1   3   7      599.68      967.49     63.65 o 
   0   3   7     4813.02     5104.15     43.47 o 
   1   3   7     4294.80     4507.21     41.78 o 
   2   3   7    16905.37    17782.31    203.84 o 
   3   3   7    30176.99    29924.57    197.36 o 
   4   3   7     7375.56     7796.63     95.31 o 
   5   3   7     1717.21     1687.72    108.13 o 
   6   3   7     2220.51     1957.49    385.33 o 
   7   3   7     3191.15     2759.81    386.41 o 
   8   3   7     2961.88     2873.68    113.63 o 
   9   3   7     3072.53     3318.05    132.13 o 
  10   3   7     4761.77     5427.14    455.44 o 
  11   3   7     5900.52     5404.32    362.64 o 
  12   3   7     5076.97     5588.56    723.27 o 
  13   3   7     2353.05     2323.60    442.29 o 
  14   3   7     6964.73     7016.19    179.08 o 
  15   3   7     4314.59     4323.02    450.86 o 
 -15   4   7     4895.89     5075.38    331.90 o 
 -14   4   7      456.86      511.95    171.29 o 
 -13   4   7    31007.70    30092.42    462.02 o 
 -12   4   7    50494.06    53506.96   2815.76 o 
 -11   4   7     1821.70     1837.27    280.00 o 
 -10   4   7    10284.66    10294.29    330.94 o 
  -9   4   7    95362.30    96668.13    346.54 o 
  -8   4   7    53255.45    50880.02    210.43 o 
  -7   4   7      472.83      438.01     89.65 o 
  -6   4   7    28108.46    27665.43    109.78 o 
  -5   4   7   150369.73   149240.38   1117.77 o 
  -4   4   7    25404.77    24452.88    208.66 o 
  -3   4   7      628.22      584.05    112.60 o 
  -2   4   7    88191.66    89267.55    806.17 o 
  -1   4   7   146204.05   148378.47    992.15 o 
   0   4   7      894.93      824.22     61.11 o 
   1   4   7       58.28      231.28     89.52 o 
   2   4   7   130558.00   133021.33   1417.65 o 
   3   4   7    53221.45    52299.25    539.44 o 
   4   4   7     8155.50     7959.62     83.20 o 
   5   4   7     3454.71     3653.49     90.27 o 
   6   4   7    58820.38    58118.95    808.28 o 
   7   4   7     8569.87     8564.31    115.90 o 
   8   4   7     4137.77     3877.09    139.94 o 
   9   4   7     8062.37     8662.56    250.64 o 
  10   4   7    32653.35    34588.24   2081.18 o 
  11   4   7     1168.59     1112.22    151.31 o 
  12   4   7     4473.71     5141.11    300.02 o 
  13   4   7    12886.50    12484.45    294.54 o 
  14   4   7     7613.52     7602.69    506.33 o 
 -14   5   7     3006.41     3396.44    224.03 o 
 -13   5   7     4063.32     4287.04    642.94 o 
 -12   5   7     5268.90     6326.57    529.19 o 
 -11   5   7     5390.95     5394.50    427.05 o 
 -10   5   7    13653.67    13399.36    465.62 o 
  -9   5   7     4389.27     3936.48    146.20 o 
  -8   5   7     5901.45     6073.66    135.55 o 
  -7   5   7       83.77      210.04    108.66 o 
  -6   5   7     9088.08     8937.64    162.43 o 
  -5   5   7      432.23      119.53     66.18 o 
  -4   5   7    21610.30    21044.56    174.54 o 
  -3   5   7     1145.04      973.98     72.92 o 
  -2   5   7    12366.16    11487.66    422.04 o 
  -1   5   7    12255.61    11951.00     67.37 o 
   0   5   7    17779.79    17636.12    113.33 o 
   1   5   7     4118.06     4096.77     44.90 o 
   2   5   7    21020.39    21798.53    572.92 o 
   3   5   7     7704.07     7618.84    125.57 o 
   4   5   7     3004.33     2767.92     99.85 o 
   5   5   7    12720.57    12637.93    150.27 o 
   6   5   7     2500.57     2774.59     84.10 o 
   7   5   7    29102.70    29855.57    578.46 o 
   8   5   7      313.74      251.11    211.75 o 
   9   5   7    14975.96    14046.94    334.23 o 
  10   5   7     2988.09     3137.05    402.59 o 
  11   5   7     7795.39     8642.21    903.17 o 
  12   5   7     1032.18      769.74    283.06 o 
  13   5   7     2689.94     2618.38    227.19 o 
  14   5   7     3361.15     2833.47    212.80 o 
 -14   6   7     5547.40     6298.35   1129.78 o 
 -13   6   7    27722.70    28944.57   1625.94 o 
 -12   6   7    24282.96    23991.61    248.76 o 
 -11   6   7     9038.26     8680.15    210.96 o 
 -10   6   7    14928.75    15381.52    158.71 o 
  -9   6   7    25883.29    26348.58    302.66 o 
  -8   6   7    23373.61    22660.97    130.09 o 
  -7   6   7     7423.66     7121.48    169.49 o 
  -6   6   7    18914.76    19821.46    172.39 o 
  -5   6   7    30216.00    29934.39    202.85 o 
  -4   6   7     8142.20     7654.67    136.76 o 
  -3   6   7    14939.08    15225.53    203.80 o 
  -2   6   7    51731.09    52592.59    280.05 o 
  -1   6   7    59078.22    58183.16    428.36 o 
   0   6   7    17201.28    17090.13    163.84 o 
   1   6   7     5249.75     5255.84     68.16 o 
   2   6   7    16660.26    17362.71    316.79 o 
   3   6   7    12721.89    12147.22    292.29 o 
   4   6   7     3220.00     3357.90    175.86 o 
   5   6   7     2512.08     2484.22     99.84 o 
   6   6   7     7191.50     7209.13    110.60 o 
   7   6   7     1272.55     1048.23    155.69 o 
   8   6   7       74.46     -159.64    177.95 o 
   9   6   7     2718.41     2843.80    238.90 o 
  10   6   7    11610.03    11361.22    566.19 o 
  11   6   7      948.81     1131.96    422.41 o 
  12   6   7        1.83      344.20    260.66 o 
  13   6   7      924.93     1278.90    249.41 o 
 -13   7   7     9636.07     9907.54    369.71 o 
 -12   7   7     3931.47     3951.27    172.89 o 
 -11   7   7     7287.79     6814.56    164.11 o 
 -10   7   7     9146.67     8587.07    193.94 o 
  -9   7   7      327.07      555.46    145.68 o 
  -8   7   7    39041.45    37867.16    899.85 o 
  -7   7   7     6106.91     6059.24    156.79 o 
  -6   7   7    18010.98    18250.75    271.45 o 
  -5   7   7      571.53      629.17    125.82 o 
  -4   7   7    57107.82    56647.86    894.85 o 
  -3   7   7       25.57      -31.52    107.40 o 
  -2   7   7    10943.14    10739.45     80.32 o 
  -1   7   7    33969.64    32014.95    978.10 o 
   0   7   7    56300.81    55682.08    335.70 o 
   1   7   7      305.77      317.78     92.49 o 
   2   7   7      861.30      895.13    132.78 o 
   3   7   7    82600.58    70008.61   4341.19 o 
   4   7   7    35692.61    34815.73    894.51 o 
   5   7   7     6526.94     6524.67    245.78 o 
   6   7   7     3577.17     3569.08    200.03 o 
   7   7   7    60622.49    61743.03    803.51 o 
   8   7   7     4191.26     4265.79    161.99 o 
   9   7   7     2605.12     2350.93    203.79 o 
  10   7   7    23084.40    22568.62    446.16 o 
  11   7   7    31962.79    30270.76   1734.36 o 
  12   7   7      242.41      392.84    245.94 o 
  13   7   7      674.17      879.09    159.48 o 
 -12   8   7       15.31      247.11    170.83 o 
 -11   8   7     9015.35    10224.92   1251.58 o 
 -10   8   7     6244.51     6511.86    175.73 o 
  -9   8   7      827.48      492.89    122.82 o 
  -8   8   7     1398.14     1252.33    114.57 o 
  -7   8   7    25832.73    25174.90    741.31 o 
  -6   8   7     1652.88     1899.27    105.26 o 
  -5   8   7     1640.40     1875.23     74.64 o 
  -4   8   7     4169.43     3840.86    155.39 o 
  -3   8   7    21854.20    22382.55    289.85 o 
  -2   8   7       27.90      -56.93     56.93 o 
  -1   8   7     1632.05     1594.79     73.40 o 
   0   8   7    14131.72    13502.87    163.43 o 
   1   8   7     7109.36     7134.94     94.98 o 
   2   8   7     2326.07     2212.61     85.17 o 
   3   8   7      695.27      778.10    107.94 o 
   4   8   7     9971.89    10359.51    221.00 o 
   5   8   7     7737.41     8380.98    147.38 o 
   6   8   7     4671.35     3971.83    250.76 o 
   7   8   7       95.34      157.07     73.73 o 
   8   8   7     5687.90     5760.58    250.64 o 
   9   8   7      103.04      121.02    172.15 o 
  10   8   7     4119.58     4106.22    527.27 o 
  11   8   7      859.99      367.64    126.15 o 
  12   8   7     3029.75     2799.42    278.72 o 
 -11   9   7      117.91       -1.51    233.16 o 
 -10   9   7     1161.78     1098.27    225.06 o 
  -9   9   7     1403.44     1375.21    205.45 o 
  -8   9   7    10113.10     9433.48    639.02 o 
  -7   9   7     3378.42     2824.19    234.72 o 
  -6   9   7      287.20      187.18     94.66 o 
  -5   9   7      822.47      629.74     68.44 o 
  -4   9   7    13512.91    12204.94    549.15 o 
  -3   9   7     3898.10     3653.10    111.33 o 
  -2   9   7      732.52      529.94     80.91 o 
  -1   9   7    12754.02    12635.24    255.49 o 
   0   9   7    18928.23    18630.66    303.81 o 
   1   9   7     2384.53     2209.26    103.86 o 
   2   9   7     6787.77     6564.28    165.02 o 
   3   9   7    41894.30    41624.47    372.90 o 
   4   9   7    24902.07    25088.70    412.02 o 
   5   9   7     2882.76     2990.61    141.75 o 
   6   9   7     6439.35     6675.97    138.00 o 
   7   9   7    23290.87    23768.13    887.06 o 
   8   9   7    12085.61    12563.44    222.08 o 
   9   9   7     6201.58     5953.27    777.57 o 
  10   9   7    16835.56    17377.26    248.05 o 
  11   9   7    15149.12    16109.88    264.06 o 
 -10  10   7     1393.32     1653.02    227.74 o 
  -9  10   7    14570.67    14333.84    196.61 o 
  -8  10   7     3642.90     4030.58    170.85 o 
  -7  10   7     8700.01     8153.90    293.10 o 
  -6  10   7      443.39      494.76    201.18 o 
  -5  10   7    17375.98    17820.86    514.19 o 
  -4  10   7       12.56       78.27    162.57 o 
  -3  10   7    10936.03    10848.25    255.37 o 
  -2  10   7     9819.85     9776.31    316.73 o 
  -1  10   7    42485.38    41781.92   1700.09 o 
   0  10   7     1505.93     1480.47    130.44 o 
   1  10   7     7997.58     7503.42    294.07 o 
   2  10   7    25146.31    24930.07    374.64 o 
   3  10   7     9690.25    10065.03    186.41 o 
   4  10   7     8081.12     7844.55    438.61 o 
   5  10   7       69.85      -44.95    115.46 o 
   6  10   7    22377.54    23212.45    369.90 o 
   7  10   7      190.00       77.37    147.02 o 
   8  10   7    11425.68    11704.34    289.85 o 
   9  10   7     3925.49     3828.16    245.49 o 
  10  10   7    15379.16    15644.26    289.20 o 
  -9  11   7      118.36     -325.66    325.66 o 
  -8  11   7     2034.05     1971.18    317.97 o 
  -7  11   7      338.98      369.68    175.36 o 
  -6  11   7     7411.89     7618.39    132.40 o 
  -5  11   7     1009.31      807.38    139.86 o 
  -4  11   7        9.44     -101.45    158.98 o 
  -3  11   7     5974.99     5666.72    320.97 o 
  -2  11   7    15597.46    15528.00    580.17 o 
  -1  11   7     2533.04     2372.27    325.23 o 
   0  11   7       76.17       90.41    153.75 o 
   1  11   7    12173.25    11828.09    601.93 o 
   2  11   7     7657.42     6767.44    412.97 o 
   3  11   7       14.43      -73.42    115.00 o 
   4  11   7     3244.02     3977.01    176.84 o 
   5  11   7    14984.97    15321.65    480.81 o 
   6  11   7    10396.03    10207.19    538.78 o 
   7  11   7     1895.70     2068.97    212.85 o 
   8  11   7     7334.47     8009.86    373.66 o 
   9  11   7    15221.78    16178.26    413.24 o 
  -7  12   7     1036.71     1037.13    168.52 o 
  -6  12   7    10944.08    10156.27    294.39 o 
  -5  12   7    18890.47    18780.75    462.59 o 
  -4  12   7     3722.35     3277.49    218.29 o 
  -3  12   7      784.71     1031.24    176.13 o 
  -2  12   7    12234.99    12254.08    289.42 o 
  -1  12   7    19328.43    19035.39    393.00 o 
   0  12   7     1640.13     1417.42    200.54 o 
   1  12   7     1273.69     1108.96    226.98 o 
   2  12   7    12297.17    11461.71    555.03 o 
   3  12   7     8320.86     8081.16    449.49 o 
   4  12   7      743.41      746.85    186.31 o 
   5  12   7     4225.74     4171.08    144.67 o 
   6  12   7    15112.15    15912.31    229.57 o 
   7  12   7      908.04     1447.12    341.39 o 
  -4  13   7     5600.98     5814.22    243.66 o 
  -3  13   7     1422.98     2275.14    217.86 o 
  -2  13   7    11423.37    11696.43    293.26 o 
  -1  13   7     1466.29     1969.59    539.49 o 
   0  13   7     2602.61     2604.39    229.55 o 
   1  13   7    11820.45    12450.37    393.86 o 
   2  13   7     2086.54     2118.66    316.70 o 
   3  13   7     8815.73     8538.04    425.40 o 
   4  13   7     1883.84     2447.98    240.16 o 
 -15   0   8    22726.92    23015.05    615.59 o 
 -14   0   8    11532.12    10906.14    252.44 o 
 -13   0   8     1540.13     1861.43    499.08 o 
 -12   0   8    18748.31    19518.23    277.34 o 
 -11   0   8    81489.68    80084.80    699.89 o 
 -10   0   8     7085.45     6884.18    324.85 o 
  -9   0   8     1949.45     1707.12    137.78 o 
  -8   0   8    20802.78    21316.20    436.91 o 
  -7   0   8    69585.12    67507.45    745.49 o 
  -6   0   8      995.73      986.42     89.11 o 
  -5   0   8     1169.88     1309.98    105.51 o 
  -4   0   8   245279.41   246420.30   2566.23 o 
  -3   0   8   150558.89   147608.34   1857.49 o 
  -2   0   8      137.53      232.64     57.41 o 
  -1   0   8    21038.19    22143.88    490.22 o 
   0   0   8   356259.66   342870.81   9800.96 o 
   1   0   8    58259.28    55525.70    687.85 o 
   2   0   8     1241.45     1199.23     51.25 o 
   3   0   8    48836.75    48417.36    591.77 o 
   4   0   8   184338.19   177973.19   2020.98 o 
   5   0   8    10061.61     9525.15    284.98 o 
   6   0   8      621.33      550.38    149.13 o 
   7   0   8   127007.30   121167.35    327.80 o 
   8   0   8    94021.59    90225.58    363.84 o 
   9   0   8        4.15      326.28    499.08 o 
  10   0   8     6045.64     5835.29    359.20 o 
  11   0   8    74950.02    72976.22   1795.52 o 
  12   0   8    16854.93    16733.55   1379.12 o 
  13   0   8       58.63      187.00    266.77 o 
  14   0   8     9054.36     8085.72    776.68 o 
  15   0   8    22504.22    24335.77   1870.82 o 
 -15   1   8     4373.93     4001.31    363.99 o 
 -14   1   8       38.37      445.48    191.97 o 
 -13   1   8      692.13      699.52    178.78 o 
 -12   1   8     4732.81     4949.98    149.83 o 
 -11   1   8       43.33      148.93    144.75 o 
 -10   1   8     1633.74     1841.55    175.26 o 
  -9   1   8     4314.57     3956.07    159.41 o 
  -8   1   8    12310.54    12131.90    273.72 o 
  -7   1   8      515.75      478.44     88.70 o 
  -6   1   8     3996.29     3858.98    104.59 o 
  -5   1   8    16603.03    17418.49    591.93 o 
  -4   1   8    33435.06    35445.15    226.23 o 
  -3   1   8      666.16      652.13     47.99 o 
  -2   1   8       94.14      278.37     71.87 o 
  -1   1   8    15901.65    16316.33    151.55 o 
   0   1   8     5179.22     6134.96     63.65 o 
   1   1   8    17184.11    16789.91    230.89 o 
   2   1   8     1126.93     1131.64     83.43 o 
   3   1   8    23631.67    23526.96   1018.09 o 
   4   1   8     3746.32     3909.64     82.15 o 
   5   1   8     4574.19     4312.82    183.86 o 
   6   1   8     3288.94     3442.35    367.95 o 
   7   1   8     5666.48     5591.99    261.53 o 
   8   1   8     2269.29     1849.98    156.98 o 
   9   1   8     1411.54     1595.24    137.47 o 
  10   1   8     2119.13     1423.93    162.46 o 
  11   1   8      697.79      612.71    184.56 o 
  12   1   8     9408.39     8821.73    234.49 o 
  13   1   8     1429.11     1442.85    254.46 o 
  14   1   8     1812.20     1279.39    300.16 o 
  15   1   8      158.95     1691.62    644.43 o 
 -15   2   8     7288.17     7848.86    223.09 o 
 -14   2   8     9336.39     8492.59    180.39 o 
 -13   2   8      734.64     4462.87   1784.49 o 
 -12   2   8     7265.48     8034.69    305.62 o 
 -11   2   8    40231.38    39039.71    915.10 o 
 -10   2   8     5225.70     5124.53    221.71 o 
  -9   2   8       99.53       22.54    119.31 o 
  -8   2   8    23119.00    24971.67    965.86 o 
  -7   2   8    52178.68    54615.29   3117.27 o 
  -6   2   8     7608.11     7162.05    105.71 o 
  -5   2   8     7532.05     7768.30    239.93 o 
  -4   2   8    87141.69    85372.01    318.34 o 
  -3   2   8    56593.15    52824.78    646.07 o 
  -2   2   8     1866.85     2098.81     56.44 o 
  -1   2   8    15187.36    16025.96    168.76 o 
   0   2   8   116169.30   113621.59    724.13 o 
   1   2   8    33683.16    33111.45    195.82 o 
   2   2   8     5639.23     5365.36     49.80 o 
   3   2   8    53627.29    55079.23    735.18 o 
   4   2   8   101117.49    97859.91    597.18 o 
   5   2   8    13662.59    13036.04    208.57 o 
   6   2   8     3592.22     4141.31    119.89 o 
   7   2   8    49973.20    49363.85    980.80 o 
   8   2   8    31179.27    30588.01   1536.59 o 
   9   2   8      476.00      515.58    167.26 o 
  10   2   8     3925.98     3212.92    592.49 o 
  11   2   8    31447.85    30007.28    521.85 o 
  12   2   8    13592.35    13063.95    590.26 o 
  13   2   8        1.29      142.54    392.55 o 
  14   2   8     5070.79     5383.97    226.81 o 
  15   2   8    12656.15    12439.22    529.14 o 
 -15   3   8    21259.40    20541.64    369.14 o 
 -14   3   8      584.13      551.24    194.66 o 
 -13   3   8     1654.63     1751.62    404.09 o 
 -12   3   8    44070.71    42838.96    466.74 o 
 -11   3   8      667.78      761.18    148.94 o 
 -10   3   8     5259.29     5717.74    357.08 o 
  -9   3   8    26088.21    29735.20   5507.62 o 
  -8   3   8    56747.70    56115.41    532.63 o 
  -7   3   8     2639.08     2446.66     78.98 o 
  -6   3   8     7636.45     7841.86     94.28 o 
  -5   3   8    60943.36    59996.32    735.13 o 
  -4   3   8    36363.22    37000.98    374.56 o 
  -3   3   8     9813.81     9765.93     92.09 o 
  -2   3   8      416.13      431.76     58.33 o 
  -1   3   8    44833.15    45859.34    281.98 o 
   0   3   8      330.44      432.23     72.93 o 
   1   3   8    55827.70    57352.75    389.38 o 
   2   3   8     3810.90     3735.23     44.93 o 
   3   3   8    58074.78    59103.76    598.26 o 
   4   3   8    16971.48    16708.54    204.24 o 
   5   3   8    34402.38    33909.28    364.65 o 
   6   3   8     2838.76     2660.36     82.15 o 
   7   3   8     8957.80     9074.98    146.35 o 
   8   3   8    25254.64    25112.91    812.34 o 
   9   3   8    14040.63    11286.84   1815.85 o 
  10   3   8     3038.03     3477.47    318.84 o 
  11   3   8     1760.29     1491.28    270.76 o 
  12   3   8    50723.88    50971.23    905.36 o 
  13   3   8     4050.10     3596.51    285.76 o 
  14   3   8     3468.94     3123.97    308.60 o 
 -14   4   8      165.22      196.82    239.26 o 
 -13   4   8     2970.49     3609.93    580.47 o 
 -12   4   8       16.68      -24.49    299.23 o 
 -11   4   8     3414.78     3427.04    191.65 o 
 -10   4   8      489.26      278.90    123.92 o 
  -9   4   8     7369.52     7523.63    138.70 o 
  -8   4   8      200.33     -302.62    315.00 o 
  -7   4   8      702.83      809.42     99.25 o 
  -6   4   8    17252.77    16445.48    180.81 o 
  -5   4   8     2734.19     2508.97    115.22 o 
  -4   4   8     3874.43     3787.38    101.70 o 
  -3   4   8        0.81       18.06     69.38 o 
  -2   4   8     6305.01     6782.76     72.89 o 
  -1   4   8      244.18      238.99     54.11 o 
   0   4   8     6587.82     7251.67    106.42 o 
   1   4   8     2833.06     3012.51     56.48 o 
   2   4   8    12274.09    11823.88    133.38 o 
   3   4   8     4463.03     4567.01     70.32 o 
   4   4   8     5725.20     5493.33     80.60 o 
   5   4   8     5289.54     5036.15    208.34 o 
   6   4   8     3197.99     3273.72    580.69 o 
   7   4   8      262.19      426.86     94.75 o 
   8   4   8     2913.72     2780.20    171.53 o 
   9   4   8     1126.20      733.93    226.28 o 
  10   4   8     4945.57     4947.79    331.47 o 
  11   4   8       15.08       35.94    199.40 o 
  12   4   8       27.16     1218.70    951.54 o 
  13   4   8     2642.53     2891.94    243.62 o 
  14   4   8      306.50      498.91    246.01 o 
 -14   5   8       67.58      -50.92    255.75 o 
 -13   5   8     5591.76     6025.90    427.95 o 
 -12   5   8    33526.79    33976.78   2175.82 o 
 -11   5   8    12737.70    12568.47    157.35 o 
 -10   5   8      149.52      -58.01    150.46 o 
  -9   5   8    11300.38    10600.05    123.04 o 
  -8   5   8    35352.88    35955.55    165.31 o 
  -7   5   8      238.30      261.72    104.43 o 
  -6   5   8     1242.16     1573.78     79.18 o 
  -5   5   8    26201.15    26733.18    290.05 o 
  -4   5   8    15423.08    15471.36    122.25 o 
  -3   5   8     8028.48     7687.40     79.21 o 
  -2   5   8      601.37      615.81     47.97 o 
  -1   5   8    38167.91    37257.51   1470.69 o 
   0   5   8     4910.60     4644.26    167.53 o 
   1   5   8     5410.75     5689.32     56.63 o 
   2   5   8     1424.85     1413.60     84.51 o 
   3   5   8    31066.55    32069.42    564.01 o 
   4   5   8     8998.96     8715.48    105.69 o 
   5   5   8    24985.31    24442.51    176.91 o 
   6   5   8     1024.83      845.27    155.75 o 
   7   5   8      242.22      145.64    170.30 o 
   8   5   8    21190.84    20468.13    371.20 o 
   9   5   8    15946.70    16133.42    320.80 o 
  10   5   8     1492.82     1480.63    129.20 o 
  11   5   8      176.61      438.47    206.57 o 
  12   5   8    18475.32    19040.23    516.18 o 
  13   5   8     2628.41     2794.04    248.22 o 
  14   5   8        1.80      -97.28    340.42 o 
 -13   6   8     6843.45     7852.89    708.85 o 
 -12   6   8     1625.82     1533.65    168.29 o 
 -11   6   8    29871.73    29919.43    200.80 o 
 -10   6   8     1904.74     2089.02    251.07 o 
  -9   6   8     3743.74     3959.64    115.15 o 
  -8   6   8    19432.14    19428.01    212.96 o 
  -7   6   8    27886.05    27598.46    175.41 o 
  -6   6   8      175.33       62.37    107.15 o 
  -5   6   8     2532.15     2502.81     97.23 o 
  -4   6   8    46386.76    46552.98    378.45 o 
  -3   6   8    27191.39    27112.09    181.22 o 
  -2   6   8     8584.59     8517.17    153.08 o 
  -1   6   8     1525.40     1196.40    136.39 o 
   0   6   8    84969.23    87009.85    457.36 o 
   1   6   8    17381.72    17490.10    160.17 o 
   2   6   8     4728.78     4735.74     85.91 o 
   3   6   8    26590.91    26576.33    372.78 o 
   4   6   8    56698.52    56623.98    695.10 o 
   5   6   8      542.76      387.96     82.32 o 
   6   6   8      396.66      272.95    185.34 o 
   7   6   8    37884.45    36930.50    896.44 o 
   8   6   8    30071.84    29772.35    442.22 o 
   9   6   8     5442.06     5246.63    279.55 o 
  11   6   8    24825.84    24342.05    613.80 o 
  12   6   8     4686.96     4560.18    361.31 o 
  13   6   8     1323.84     1089.19    243.78 o 
 -13   7   8     3384.81     3794.84    209.66 o 
 -12   7   8     4009.84     3942.91    225.37 o 
 -11   7   8     6083.14     5815.99    285.59 o 
 -10   7   8     6398.50     6205.01    171.29 o 
  -9   7   8     1531.83     1660.23    188.17 o 
  -8   7   8      256.06      394.67    204.27 o 
  -7   7   8     6971.85     7200.59    114.83 o 
  -6   7   8     6993.34     6411.14     95.71 o 
  -5   7   8      926.37     1010.45     61.51 o 
  -4   7   8       45.21     -102.22    102.22 o 
  -3   7   8     1091.31     1193.96    163.90 o 
  -2   7   8      923.70      922.66     94.80 o 
  -1   7   8       84.49       68.80    100.37 o 
   0   7   8     3183.77     3257.55    160.33 o 
   1   7   8     6183.37     5693.25     88.88 o 
   2   7   8      166.39      277.38     71.12 o 
   3   7   8      423.48      242.46    135.56 o 
   4   7   8        3.13      -24.10     77.57 o 
   5   7   8      663.18      672.42     58.60 o 
   6   7   8       44.47      162.57     83.53 o 
   7   7   8     4809.66     4278.38    168.28 o 
   8   7   8      764.04      550.40    141.11 o 
   9   7   8     2075.71     2080.82    194.43 o 
  10   7   8     2781.41     2409.14    166.24 o 
  11   7   8      922.85      885.93    282.91 o 
  12   7   8      185.29      -83.03    230.60 o 
  13   7   8      799.27      960.89    164.58 o 
 -12   8   8      839.65      460.27    174.53 o 
 -11   8   8    23151.88    23625.43    219.59 o 
 -10   8   8     2953.24     2574.18    173.45 o 
  -9   8   8        2.64      317.66    140.14 o 
  -8   8   8    45696.92    45800.62   1007.34 o 
  -7   8   8    57555.86    57185.60   1308.83 o 
  -6   8   8     2765.37     2554.60     91.28 o 
  -5   8   8     1927.42     1872.22     74.58 o 
  -4   8   8    53023.59    53255.10    831.36 o 
  -3   8   8    24342.75    23956.51    186.02 o 
  -2   8   8      348.00      356.05     61.51 o 
  -1   8   8    18566.30    18612.99    222.31 o 
   0   8   8    59874.66    60505.23    441.77 o 
   1   8   8    11623.03    10939.85    174.14 o 
   2   8   8     2899.55     2824.09     95.36 o 
   3   8   8    40960.18    42337.33    909.81 o 
   4   8   8    75037.75    78613.41   1359.31 o 
   5   8   8     9096.37     9793.45    331.49 o 
   6   8   8     1894.73     1605.92    144.19 o 
   7   8   8    32180.86    32572.50    841.05 o 
   8   8   8    29576.29    28715.25    895.16 o 
   9   8   8      939.14     1135.31    216.96 o 
  10   8   8     4460.84     3880.78    231.43 o 
  11   8   8    32944.56    33092.03   2408.61 o 
  12   8   8     6987.64     7432.56    497.56 o 
 -11   9   8       31.12        1.62    193.21 o 
 -10   9   8     6392.39     6342.25    213.27 o 
  -9   9   8     2254.14     2562.26    149.15 o 
  -8   9   8    13540.64    14496.42    387.28 o 
  -7   9   8     5038.55     4717.22    253.86 o 
  -6   9   8     9855.53    10252.39    444.46 o 
  -5   9   8     6016.97     6015.11    271.29 o 
  -4   9   8     1362.05     1066.80     71.15 o 
  -3   9   8    14296.48    13643.15    406.47 o 
  -2   9   8     2146.23     2029.00     74.33 o 
  -1   9   8    20248.18    20102.70    377.25 o 
   0   9   8       14.16      -77.70     77.70 o 
   1   9   8    14481.07    14490.55    189.82 o 
   2   9   8      931.85     1114.47    157.06 o 
   3   9   8    15333.20    14699.04    115.55 o 
   4   9   8      942.28     1181.33    125.92 o 
   5   9   8    16540.57    17053.27    255.38 o 
   6   9   8     4492.48     4959.54    156.76 o 
   7   9   8     6457.98     6576.09    175.06 o 
   8   9   8    10206.98    10725.49    180.37 o 
   9   9   8     1962.32     1841.03    186.69 o 
  10   9   8    10759.85    11274.15    295.43 o 
  11   9   8     2113.97     2865.40    341.57 o 
 -10  10   8     4266.36     4440.66    178.99 o 
  -9  10   8     8586.34     8616.07    210.49 o 
  -8  10   8    11137.09    11791.81    187.06 o 
  -7  10   8     7991.27     8166.55    372.13 o 
  -6  10   8    11284.32    11074.33    124.74 o 
  -5  10   8     8435.88     8636.14    209.77 o 
  -4  10   8     7451.72     7814.10    250.14 o 
  -3  10   8    18064.60    17324.15    956.62 o 
  -2  10   8    19912.38    18899.55   1339.49 o 
  -1  10   8    23367.83    23063.32    876.87 o 
   0  10   8    17862.76    17444.76    738.69 o 
   1  10   8    15315.09    14852.70    690.57 o 
   2  10   8    13690.13    13696.17    236.31 o 
   3  10   8    16495.41    16887.54    158.44 o 
   4  10   8    17789.92    18430.45    524.20 o 
   5  10   8    15814.67    16446.39    308.16 o 
   6  10   8    12382.29    13247.16    246.97 o 
   7  10   8     6798.23     6429.77    194.42 o 
   8  10   8    10212.34    10646.62    321.35 o 
   9  10   8    13031.41    13759.16    272.37 o 
  10  10   8    11349.06    11814.88    398.05 o 
  -9  11   8     2795.97     3518.63    358.48 o 
  -8  11   8    14055.36    14322.92    443.30 o 
  -7  11   8      355.43      386.75    144.62 o 
  -6  11   8      621.19      372.11    116.88 o 
  -5  11   8    10694.02    10436.00    243.97 o 
  -4  11   8     5523.02     5534.15    251.91 o 
  -3  11   8     7409.96     7184.47    251.67 o 
  -2  11   8      343.17      288.82    218.05 o 
  -1  11   8    23037.73    19550.21   1558.75 o 
   0  11   8     1363.66     1231.36    100.14 o 
   1  11   8     9421.63     8464.33    419.88 o 
   2  11   8       16.79      -21.67    117.61 o 
   3  11   8     5731.98     5383.10    246.82 o 
   4  11   8     3252.20     3242.61    124.68 o 
   5  11   8     5760.30     6276.49    196.78 o 
   6  11   8     3303.58     3612.61    331.93 o 
   7  11   8     1495.64     1457.14    148.59 o 
   8  11   8    12842.29    13304.77    518.07 o 
  -7  12   8     1883.94     2132.79    245.17 o 
  -6  12   8     9481.99     9281.43    227.66 o 
  -5  12   8    13916.01    13898.68    328.80 o 
  -4  12   8       21.19      -10.99    137.99 o 
  -3  12   8      521.46      236.56    282.18 o 
  -2  12   8    23445.99    23703.82    358.90 o 
  -1  12   8    10046.32    10751.11    317.56 o 
   0  12   8     1103.62     1483.72    217.79 o 
   1  12   8     3617.46     3685.89    226.31 o 
   2  12   8    21121.55    21086.57    714.93 o 
   3  12   8      151.29      265.39    232.88 o 
   4  12   8     3513.99     3836.86    179.29 o 
   5  12   8     8584.05     8558.79    352.55 o 
   6  12   8    21409.00    22082.24    465.77 o 
  -4  13   8     1481.55     1624.80    269.45 o 
  -3  13   8      162.75     -195.63    220.30 o 
  -2  13   8      343.69      299.44    311.50 o 
  -1  13   8      297.79      289.06    216.88 o 
   0  13   8       27.63      397.96    264.28 o 
   1  13   8      322.73      438.13    197.26 o 
   2  13   8      563.58      563.78    221.97 o 
   3  13   8      176.26      368.48    202.52 o 
   4  13   8       13.98      242.01    233.61 o 
 -15   1   9    15561.83    14598.25    349.29 o 
 -14   1   9    47161.73    46642.26    337.57 o 
 -13   1   9     3333.18     3600.45    337.59 o 
 -12   1   9     1479.68     1117.83    138.56 o 
 -11   1   9    71715.20    74421.41   1196.19 o 
 -10   1   9    63318.07    63417.88   1167.32 o 
  -9   1   9     1158.87     1251.61    102.16 o 
  -8   1   9    10818.31    10790.50    188.41 o 
  -7   1   9    97491.60    94105.19   1269.86 o 
  -6   1   9    14045.12    14065.91    407.66 o 
  -5   1   9      695.86      802.49     67.96 o 
  -4   1   9    75820.55    80340.62   3295.33 o 
  -3   1   9   155971.94   159121.25   1673.72 o 
  -2   1   9    21318.43    20168.26    124.28 o 
  -1   1   9     1383.99     1004.89     27.53 o 
   0   1   9   104670.50   107521.65   1042.90 o 
   1   1   9    82619.62    83243.83    701.80 o 
   2   1   9       74.82      159.09     40.43 o 
   3   1   9     5282.46     4532.61    264.99 o 
   4   1   9    76943.68    75434.65    969.39 o 
   5   1   9    24947.82    25937.17   1002.46 o 
   6   1   9    10130.19    10483.42    129.62 o 
   7   1   9    12989.10    12050.95    278.89 o 
   8   1   9    65349.83    56951.70   4352.70 o 
   9   1   9     3886.67     3780.86    134.33 o 
  10   1   9     6757.18     5876.07    199.67 o 
  11   1   9     7985.76     7876.10    249.78 o 
  12   1   9    15165.08    15514.97    327.36 o 
  13   1   9     2871.26     2693.55    317.23 o 
  14   1   9     2342.27     2136.12    204.66 o 
  15   1   9     5041.12     5725.89    288.80 o 
 -15   2   9    14176.76    14762.95    707.24 o 
 -14   2   9       85.09     1686.15    754.80 o 
 -13   2   9     2785.83     2560.26    213.94 o 
 -12   2   9     4139.53     4459.28    295.38 o 
 -11   2   9     2373.67     2264.94    154.47 o 
 -10   2   9    22122.25    22439.99    415.51 o 
  -9   2   9     7395.98     7293.28    247.26 o 
  -8   2   9    15062.16    15135.64    643.40 o 
  -7   2   9      474.38      564.56    130.09 o 
  -6   2   9    59587.86    57144.21    426.36 o 
  -5   2   9     5608.00     5226.50    109.68 o 
  -4   2   9    12968.85    12093.10    161.22 o 
  -3   2   9     8300.48     8682.36     85.39 o 
  -2   2   9    44737.88    43257.46    443.13 o 
  -1   2   9     1207.31     1354.04     60.28 o 
   0   2   9      697.30      885.49     56.23 o 
   1   2   9    88311.05    88433.30    825.92 o 
   2   2   9    77035.28    74915.26    833.44 o 
   3   2   9     2894.55     2869.26     76.57 o 
   4   2   9     1145.36     1341.04     75.80 o 
   5   2   9    72678.38    66866.88   1503.62 o 
   6   2   9    13073.01    12839.54    694.06 o 
   7   2   9     2148.00     2102.43    169.45 o 
   8   2   9    12213.65    12412.72    630.72 o 
   9   2   9    35141.73    29422.08   2813.21 o 
  10   2   9      959.18     1201.52    170.50 o 
  11   2   9      165.15        6.14    264.45 o 
  12   2   9    33905.52    33212.92    409.02 o 
  13   2   9    35806.21    35571.67   1244.80 o 
  14   2   9        1.43     -391.89    463.51 o 
 -15   3   9     2361.92     2271.22    303.90 o 
 -14   3   9     3431.88     3426.12    174.14 o 
 -13   3   9     2639.23     2702.84    210.66 o 
 -12   3   9     3019.55     2519.28    367.47 o 
 -11   3   9     8144.61     7881.19    218.67 o 
 -10   3   9     3385.83     3822.74    147.20 o 
  -9   3   9      903.95     1017.17    122.90 o 
  -8   3   9     9426.22     8877.37    307.50 o 
  -7   3   9    22752.20    21332.99   1275.73 o 
  -6   3   9    24000.24    24614.91    347.56 o 
  -5   3   9     4214.09     4189.22    256.89 o 
  -4   3   9     6160.44     5582.14    121.87 o 
  -3   3   9    16731.09    18477.70    189.61 o 
  -2   3   9     8317.57     7605.76    377.97 o 
  -1   3   9     3468.49     3029.42     93.76 o 
   0   3   9    17551.82    18955.05    221.70 o 
   1   3   9    15370.20    16374.07     95.99 o 
   2   3   9       69.90       14.15     70.75 o 
   3   3   9     9411.53     9097.98    118.38 o 
   4   3   9    10592.74    10518.12     84.11 o 
   5   3   9     8203.50     8360.37    112.48 o 
   6   3   9     5171.58     4456.00    140.31 o 
   7   3   9      909.98      926.45    124.27 o 
   8   3   9      333.03      459.68    149.90 o 
   9   3   9      180.03      -35.54    115.03 o 
  10   3   9      202.08      324.34    186.27 o 
  11   3   9     1817.33     1956.83    183.47 o 
  12   3   9     1335.81     1271.97    202.85 o 
  13   3   9      348.24      323.12    496.13 o 
  14   3   9       60.13      388.64    351.03 o 
 -14   4   9      958.91     1035.50    195.51 o 
 -13   4   9     5463.20     4778.82    189.17 o 
 -12   4   9     9973.86     9761.60    229.67 o 
 -11   4   9     7950.08     7712.72    267.69 o 
 -10   4   9    14826.04    14634.08    225.13 o 
  -9   4   9     2968.00     2831.01    110.08 o 
  -8   4   9    15828.73    16089.86    114.65 o 
  -7   4   9       44.30      -89.34     89.34 o 
  -6   4   9    49858.17    49432.97    477.87 o 
  -5   4   9     1974.57     1896.91     89.99 o 
  -4   4   9    10464.99    10177.50     95.29 o 
  -3   4   9    21227.96    21430.63    202.57 o 
  -2   4   9    69562.49    68577.00    274.86 o 
  -1   4   9      205.39      232.24     41.20 o 
   0   4   9       19.23       28.66     47.02 o 
   1   4   9    66150.88    65478.81    399.19 o 
   2   4   9    72157.23    71041.59    936.26 o 
   3   4   9     1652.68     1555.86     54.51 o 
   4   4   9     2289.38     2424.03     68.75 o 
   5   4   9   101659.20   100812.66    706.13 o 
   6   4   9    28898.12    27367.60    511.86 o 
   7   4   9      232.60      193.52    105.56 o 
   8   4   9    22775.76    23240.28    252.47 o 
   9   4   9    71236.79    69374.96    908.20 o 
  10   4   9     8497.37     8819.01    388.88 o 
  11   4   9       34.84      -70.88    330.75 o 
  12   4   9    33290.88    33723.86   3361.03 o 
  13   4   9    34279.64    33767.96   1562.22 o 
  14   4   9      282.86       75.45    257.94 o 
 -14   5   9     8945.38     8712.51    272.96 o 
 -13   5   9     2036.14     2412.03    302.04 o 
 -12   5   9     2143.28     1883.03    218.03 o 
 -11   5   9     8556.55     8318.77    213.55 o 
 -10   5   9    16433.07    15943.59    274.85 o 
  -9   5   9     2962.39     2961.09    124.27 o 
  -8   5   9      627.90      610.17    112.53 o 
  -7   5   9    11008.81    10895.37    380.97 o 
  -6   5   9      100.81       81.22     76.56 o 
  -5   5   9    12799.39    12863.51    231.63 o 
  -4   5   9     2741.19     3006.81     62.44 o 
  -3   5   9    53356.25    53217.85    278.96 o 
  -2   5   9      366.90      301.32     61.25 o 
  -1   5   9    19776.27    20017.74    172.29 o 
   0   5   9    15491.19    15525.93    101.34 o 
   1   5   9    30214.90    30811.09    139.89 o 
   2   5   9     7791.99     8050.81    181.15 o 
   3   5   9     2504.46     2639.81    126.57 o 
   4   5   9    20610.40    21098.26    307.49 o 
   5   5   9      171.14      292.64     72.53 o 
   6   5   9    18580.16    17386.59    283.29 o 
   7   5   9     3476.39     3059.09    245.44 o 
   8   5   9    24175.62    23369.11    350.80 o 
   9   5   9        5.68     -124.79    124.79 o 
  10   5   9     8296.02     7642.63    172.99 o 
  11   5   9     2102.96     1785.10    261.29 o 
  12   5   9     5611.11     5335.89    396.95 o 
  13   5   9      767.28      394.03    179.81 o 
  14   5   9      751.83      748.22    192.98 o 
 -13   6   9     1299.81     1333.87    262.89 o 
 -12   6   9     2040.36     2291.37    161.60 o 
 -11   6   9     3441.92     3550.98    199.80 o 
 -10   6   9      239.31     1676.85    720.21 o 
  -9   6   9      642.40      657.69    103.25 o 
  -8   6   9      204.60      184.39     97.65 o 
  -7   6   9      136.32       12.82     84.97 o 
  -6   6   9    12278.71    11941.97    221.25 o 
  -5   6   9     1489.51     1405.88    119.71 o 
  -4   6   9        5.11      -47.03    129.21 o 
  -3   6   9    28309.75    28891.02    178.97 o 
  -2   6   9    37880.15    37256.89    248.72 o 
  -1   6   9     5408.16     5159.09     87.67 o 
   0   6   9     4392.80     4366.36    239.67 o 
   1   6   9    11800.07    11889.98    136.44 o 
   2   6   9    21068.01    20601.25    271.19 o 
   3   6   9     5933.32     6256.34    131.49 o 
   4   6   9    14676.77    14626.33    228.41 o 
   5   6   9    31566.88    30691.58    198.96 o 
   6   6   9    12709.73    12347.56    142.41 o 
   7   6   9     6585.29     6140.93    255.31 o 
   8   6   9    19503.32    18420.53   1021.29 o 
   9   6   9    36535.66    35412.29    533.35 o 
  10   6   9    10775.47    10148.59    193.09 o 
  11   6   9     3029.50     2781.20    146.66 o 
  12   6   9     6320.91     5747.08    342.84 o 
  13   6   9     4930.70     4295.51    186.31 o 
 -13   7   9       13.90       94.45    189.60 o 
 -12   7   9      152.06       -2.86    176.53 o 
 -11   7   9    30129.52    29505.75    578.31 o 
 -10   7   9    22895.55    23658.98    436.48 o 
  -9   7   9      786.07      776.06    116.46 o 
  -8   7   9     7412.13     7132.57     94.18 o 
  -7   7   9    79049.70    80420.08   1022.53 o 
  -6   7   9    26422.74    26084.72    443.88 o 
  -5   7   9     1906.18     2078.49     80.71 o 
  -4   7   9    18905.75    19297.90    175.45 o 
  -3   7   9    70875.59    70284.07    448.96 o 
  -2   7   9       74.82      150.72     65.94 o 
  -1   7   9     1957.50     1954.83     60.63 o 
   0   7   9    33049.01    31992.17    299.00 o 
   1   7   9    46289.38    46663.71    466.29 o 
   2   7   9     1142.90     1039.98     67.99 o 
   3   7   9       25.18      -30.85    144.25 o 
   4   7   9    52190.32    52271.50    750.71 o 
   5   7   9    20942.28    21599.43    184.64 o 
   6   7   9     3268.40     3222.96    125.91 o 
   7   7   9     1487.28     1647.26    148.84 o 
   8   7   9    29932.90    29705.58    763.58 o 
   9   7   9      139.69      128.57    154.15 o 
  10   7   9     9158.72     8828.40    236.10 o 
  11   7   9     6455.24     5806.67    276.93 o 
  12   7   9     8608.84     8361.13    265.38 o 
 -12   8   9      406.52     -114.45    212.54 o 
 -11   8   9     1285.85     1372.18    277.62 o 
 -10   8   9     3044.44     2875.37    196.93 o 
  -9   8   9      498.15      564.57    135.74 o 
  -8   8   9    13981.42    14290.61    302.25 o 
  -7   8   9     1354.02     1559.65    124.14 o 
  -6   8   9    11294.29    10915.93    164.12 o 
  -5   8   9      419.99      509.96     79.39 o 
  -4   8   9     9045.63     8650.30    241.95 o 
  -3   8   9      135.41       60.47     94.97 o 
  -2   8   9     2962.99     3119.97     68.93 o 
  -1   8   9    11638.76    11709.78    117.86 o 
   0   8   9    15599.41    15752.69    153.64 o 
   1   8   9      961.79      951.39     72.25 o 
   2   8   9      220.42      326.57     77.09 o 
   3   8   9    24110.72    23181.42    551.11 o 
   4   8   9    11577.27    11833.56    434.46 o 
   5   8   9     2555.51     2671.69    120.40 o 
   6   8   9       27.77       25.46    171.61 o 
   7   8   9    17183.10    16835.13    664.98 o 
   8   8   9      660.69      465.06    142.85 o 
   9   8   9      617.08      629.42    106.16 o 
  10   8   9     5686.70     5036.75    574.54 o 
  11   8   9     6740.71     6628.76    273.25 o 
  12   8   9       74.89       37.57    376.53 o 
 -11   9   9    15502.60    15984.58    477.59 o 
 -10   9   9    15842.47    16256.04    310.01 o 
  -9   9   9     3948.94     4255.52    227.68 o 
  -8   9   9    14951.23    14570.56    687.20 o 
  -7   9   9    41629.29    41112.52   1270.62 o 
  -6   9   9    29851.64    29457.90    810.50 o 
  -5   9   9     5747.16     4735.03    320.15 o 
  -4   9   9    11353.95    11292.05    305.33 o 
  -3   9   9    36908.32    37460.09    516.01 o 
  -2   9   9    11143.69    11587.79    136.64 o 
  -1   9   9     6221.64     5622.96    128.08 o 
   0   9   9    32198.61    30893.30    473.54 o 
   1   9   9    27809.63    27199.96    586.88 o 
   2   9   9      554.58      886.96     99.33 o 
   3   9   9     4126.30     4389.54    139.50 o 
   4   9   9    34140.32    35308.14    579.02 o 
   5   9   9    12225.95    12899.28    328.85 o 
   6   9   9      173.70      300.10    177.22 o 
   7   9   9     3022.56     3120.80    212.70 o 
   8   9   9     7743.42     7616.45    198.54 o 
   9   9   9      515.28      196.51    359.49 o 
  10   9   9       15.11      105.35    433.18 o 
  11   9   9     6238.66     5711.24    307.27 o 
 -10  10   9     5561.27     5483.48    238.27 o 
  -9  10   9     1618.73     1247.21    180.04 o 
  -8  10   9    10350.26    10686.93    304.06 o 
  -7  10   9      244.43      192.00    243.93 o 
  -6  10   9    15888.44    16014.35    320.77 o 
  -5  10   9       24.04       74.44     65.52 o 
  -4  10   9     9634.83     9406.09    607.42 o 
  -3  10   9     3704.69     3054.75    296.00 o 
  -2  10   9    32780.98    31849.48    826.55 o 
  -1  10   9     2798.24     2412.51     93.57 o 
   0  10   9    14767.04    14146.59    377.13 o 
   1  10   9     9312.48     9094.08    236.18 o 
   2  10   9     6982.35     7031.15    150.12 o 
   3  10   9     9324.49     9273.48    217.59 o 
   4  10   9       43.45     -132.35    132.35 o 
   5  10   9    23180.31    24196.94    756.71 o 
   6  10   9     2752.40     3082.12    324.67 o 
   7  10   9     3996.14     4073.55    236.73 o 
   8  10   9     2583.69     2946.63    183.33 o 
   9  10   9    21076.86    22348.21    398.74 o 
  10  10   9       53.89     -215.10    215.10 o 
  -8  11   9     7893.36     7667.99    218.99 o 
  -7  11   9       79.27       21.74    237.54 o 
  -6  11   9     3793.67     3859.67    165.09 o 
  -5  11   9    15731.77    15982.19    202.27 o 
  -4  11   9     5456.98     5270.25    157.16 o 
  -3  11   9     1047.67      953.59     97.73 o 
  -2  11   9    15007.95    14952.99    456.79 o 
  -1  11   9    27492.09    25257.15   1761.36 o 
   0  11   9     2441.73     2235.16    131.38 o 
   1  11   9      593.32      717.15     93.73 o 
   2  11   9    12331.13    12142.35    188.51 o 
   3  11   9     5428.97     5360.99    139.36 o 
   4  11   9      284.99      456.68    163.55 o 
   5  11   9      205.22      348.71    142.12 o 
   6  11   9     6688.80     6922.98    287.72 o 
   7  11   9     1016.18     1069.35    320.96 o 
   8  11   9       99.67      -48.75    254.90 o 
  -6  12   9     5374.96     5695.28    485.34 o 
  -5  12   9       51.70     -128.52    128.52 o 
  -4  12   9     1199.88     1138.42    177.35 o 
  -3  12   9     3386.23     3334.36    214.40 o 
  -2  12   9     8541.02     8337.06    215.26 o 
  -1  12   9      252.35      437.95    205.55 o 
   0  12   9       35.32       51.48    243.39 o 
   1  12   9    10394.81    11230.10    342.91 o 
   2  12   9    11298.38    11484.02    312.97 o 
   3  12   9      714.86      531.06    137.27 o 
   4  12   9     4817.96     4509.92    139.12 o 
   5  12   9    15163.40    14964.63    412.45 o 
   6  12   9     4771.19     5349.26    310.56 o 
  -3  13   9     2547.21     2419.08    249.06 o 
  -2  13   9     4086.47     3825.42    196.13 o 
  -1  13   9     6573.90     6700.63    223.07 o 
   0  13   9     3318.86     3312.76    196.64 o 
   1  13   9     2307.90     1951.87    370.34 o 
   2  13   9     9736.83    10443.57    383.20 o 
   3  13   9     1921.25     1869.37    208.01 o 
 -15   0  10     3421.81     3469.95    372.10 o 
 -14   0  10    51603.12    51344.63   1128.10 o 
 -13   0  10    22433.88    21868.73    302.11 o 
 -12   0  10     1572.24     1341.97    488.75 o 
 -11   0  10    15523.38    14970.37    748.47 o 
 -10   0  10    76594.03    74506.23    561.10 o 
  -9   0  10    15123.90    15373.90    373.34 o 
  -8   0  10     4168.32     4550.30    185.95 o 
  -7   0  10    31125.91    31033.85    236.47 o 
  -6   0  10    39333.88    37699.80    467.73 o 
  -5   0  10     9027.36     8741.49    118.07 o 
  -4   0  10     7189.36     6439.34     99.10 o 
  -3   0  10   127810.76   125942.88   1467.28 o 
  -2   0  10    50109.96    50473.61    910.14 o 
  -1   0  10    51134.09    47726.54    369.14 o 
   0   0  10      249.55      389.43    200.81 o 
   1   0  10    89073.06    86215.05   1141.39 o 
   2   0  10     3110.48     3147.55    212.88 o 
   3   0  10    47260.79    41088.05    753.05 o 
   4   0  10     5178.93     5555.04    238.09 o 
   5   0  10    14966.97    14328.92    311.20 o 
   6   0  10    62726.00    58488.50    601.77 o 
   7   0  10    38231.67    37103.54    174.46 o 
   8   0  10    13923.18    13326.75    202.75 o 
   9   0  10     5020.43     3494.64    704.86 o 
  10   0  10    27758.74    26873.66    327.80 o 
  11   0  10     9358.08     9305.37    327.80 o 
  12   0  10     3798.94     3325.25    339.61 o 
  13   0  10     4369.68     4775.24    363.24 o 
  14   0  10    21603.22    22476.42    434.11 o 
 -15   1  10      985.47      918.34    290.28 o 
 -14   1  10        5.45      166.99    262.37 o 
 -13   1  10     2341.45     2472.81    372.58 o 
 -12   1  10      108.46       10.33    125.03 o 
 -11   1  10      157.46      458.33    160.47 o 
 -10   1  10     6371.95     6397.44    277.04 o 
  -9   1  10    17657.41    18539.43    461.83 o 
  -8   1  10       19.44       19.25    130.75 o 
  -7   1  10     1633.58     1791.00   1132.67 o 
  -6   1  10    16475.20    15872.85    175.45 o 
  -5   1  10    30748.51    30218.37    316.05 o 
  -4   1  10      987.02     1136.27     63.83 o 
  -3   1  10      727.51      883.11     44.51 o 
  -2   1  10    21116.15    21536.67    296.49 o 
  -1   1  10      797.86      792.84     51.95 o 
   0   1  10      417.84      488.34     35.15 o 
   1   1  10     9961.63     9535.39     84.03 o 
   2   1  10    55662.32    58302.60   1058.15 o 
   3   1  10    10394.23     9919.95     92.17 o 
   4   1  10      617.95      737.40     81.44 o 
   5   1  10    12592.14    12305.68    544.24 o 
   6   1  10    14537.01    14139.60    196.10 o 
   7   1  10      157.83      164.80    123.52 o 
   8   1  10        3.82     -164.16    164.16 o 
   9   1  10     8621.12     8665.84    270.24 o 
  10   1  10     1478.26     1445.89    174.34 o 
  11   1  10      199.05     -297.21    297.21 o 
  12   1  10     3457.26     2472.57    541.35 o 
  13   1  10    12596.87    10018.20   1567.27 o 
  14   1  10     1481.67     1296.53    283.63 o 
 -15   2  10     2516.27     2849.90    263.43 o 
 -14   2  10    18290.25    17931.37    301.79 o 
 -13   2  10     8982.81     8443.23    160.36 o 
 -12   2  10      224.95      400.03    165.81 o 
 -11   2  10     6104.50     5927.16    272.21 o 
 -10   2  10    24371.70    23382.30    561.18 o 
  -9   2  10      876.20      735.16    104.47 o 
  -8   2  10        5.28        3.61    150.72 o 
  -7   2  10    17929.85    19189.43    625.71 o 
  -6   2  10    24384.30    22458.50    303.66 o 
  -5   2  10      983.14     1266.47    165.69 o 
  -4   2  10      898.29      703.35     47.40 o 
  -3   2  10    24264.09    22940.46    276.18 o 
  -2   2  10     5385.77     5699.98     60.73 o 
  -1   2  10    10322.86     9156.20     86.20 o 
   0   2  10     1061.27     1149.26     43.62 o 
   1   2  10    17198.80    16217.57     93.31 o 
   2   2  10      554.54      890.98     85.72 o 
   3   2  10    11579.32     9801.31    244.33 o 
   4   2  10      214.81      259.75     67.15 o 
   5   2  10     4933.36     4500.32    116.96 o 
   6   2  10    11027.98    10388.54    169.57 o 
   7   2  10    14768.06    14196.95    229.17 o 
   8   2  10     1199.23     1094.92    155.05 o 
   9   2  10      714.50      291.87    303.06 o 
  10   2  10    12531.66    12324.82    246.33 o 
  11   2  10     6075.12     5163.93    182.97 o 
  12   2  10      533.34      419.35    333.71 o 
  13   2  10     5011.43     5243.89    591.87 o 
  14   2  10    16805.98    16752.29    602.31 o 
 -14   3  10      194.07      327.04    215.04 o 
 -13   3  10    24240.42    23925.49    572.91 o 
 -12   3  10     6843.39     7129.73    247.99 o 
 -11   3  10     3494.42     3352.68    423.27 o 
 -10   3  10    26741.79    25222.36    389.03 o 
  -9   3  10    72250.34    72703.05   5041.08 o 
  -8   3  10      561.32      633.13    126.96 o 
  -7   3  10      954.63     1025.22    126.96 o 
  -6   3  10    57794.45    56041.34    768.47 o 
  -5   3  10   112250.46   112512.83    546.79 o 
  -4   3  10      251.28      354.11     79.41 o 
  -3   3  10     4147.66     4072.71     60.31 o 
  -2   3  10   113365.30   116154.07    470.75 o 
  -1   3  10    29073.03    28765.54    195.23 o 
   0   3  10      485.15      630.62     37.52 o 
   1   3  10    43041.37    42169.26    292.44 o 
   2   3  10   176441.28   178224.44   2361.92 o 
   3   3  10    26034.54    26512.89    312.95 o 
   4   3  10     1339.15     1488.95     89.71 o 
   5   3  10    55529.89    53810.56    861.31 o 
   6   3  10    77087.51    76201.70    673.75 o 
   7   3  10     2786.13     2797.18    181.02 o 
   8   3  10      256.19      315.20    143.00 o 
   9   3  10    53627.38    52792.28    854.52 o 
  10   3  10    26542.80    28128.43   2278.22 o 
  11   3  10      584.76      868.64    159.35 o 
  12   3  10     7205.75     7331.56    677.01 o 
  13   3  10    56547.49    58012.87   1063.17 o 
  14   3  10     6820.62     6077.66    638.31 o 
 -14   4  10      744.42      810.70    160.49 o 
 -13   4  10      887.96     1148.93    184.87 o 
 -12   4  10     5410.04     5422.61    151.48 o 
 -11   4  10        8.68      -45.46    133.30 o 
 -10   4  10     4706.49     5450.99    633.00 o 
  -9   4  10      429.52      425.79   1751.16 o 
  -8   4  10     2063.78     2086.34     99.31 o 
  -7   4  10      177.10      -14.70     87.42 o 
  -6   4  10     4241.70     4302.15    580.66 o 
  -5   4  10     6438.39     6605.33    115.02 o 
  -4   4  10      739.98      972.01     77.61 o 
  -3   4  10    10010.41    10491.46    150.69 o 
  -2   4  10     1066.34     1080.34     49.70 o 
  -1   4  10     1877.33     2153.95     48.69 o 
   0   4  10      472.41      504.55     51.82 o 
   1   4  10      846.10      947.12     64.00 o 
   2   4  10      348.10      373.04     59.21 o 
   3   4  10     1205.14     1413.39    118.18 o 
   4   4  10       43.63      116.30     58.96 o 
   5   4  10      206.60      220.13     84.69 o 
   6   4  10     1101.66     1376.69    118.28 o 
   7   4  10     1309.82     1529.41    118.99 o 
   8   4  10     3288.38     3188.88    226.14 o 
   9   4  10     7404.73     7365.50    534.71 o 
  10   4  10     1314.40     1473.22    252.76 o 
  11   4  10       28.98      158.63    161.23 o 
  12   4  10     3040.15     3093.08    326.88 o 
  13   4  10     1096.53     1113.91    237.13 o 
  14   4  10       24.28      215.01    519.83 o 
 -14   5  10     2557.46     2485.92    289.61 o 
 -13   5  10    34600.81    32779.38    381.49 o 
 -12   5  10     9398.39     9508.25    442.49 o 
 -11   5  10       55.63      -32.92    172.52 o 
 -10   5  10    11927.19    11234.62    137.28 o 
  -9   5  10    36092.22    37051.61    241.12 o 
  -8   5  10     9553.15     9192.61    168.09 o 
  -7   5  10     2085.60     1851.38    104.67 o 
  -6   5  10    40967.25    40613.09    518.66 o 
  -5   5  10    49498.09    49660.05    369.60 o 
  -4   5  10     6207.64     6099.11    132.91 o 
  -3   5  10    17869.90    18252.50    147.48 o 
  -2   5  10   116303.41   118873.04    442.15 o 
  -1   5  10    61215.62    64337.27    581.39 o 
   0   5  10     2305.93     2209.27     98.44 o 
   1   5  10    33308.80    33283.77    174.29 o 
   2   5  10    98289.01   101437.02   1301.59 o 
   3   5  10    24456.24    24493.48    261.29 o 
   4   5  10     2112.23     1805.23     93.77 o 
   5   5  10    82586.88    81502.29    958.74 o 
   6   5  10    67912.46    68289.15    777.79 o 
   7   5  10     3607.00     3513.11    131.86 o 
   8   5  10    14323.77    13528.25    596.73 o 
   9   5  10    65713.45    60804.13   3338.84 o 
  10   5  10    34751.82    34949.06    505.13 o 
  11   5  10     1118.86      982.05    271.95 o 
  12   5  10     5064.71     5135.40    217.90 o 
  13   5  10    22971.66    23759.11   1371.12 o 
 -13   6  10     3384.67     3053.24    407.82 o 
 -12   6  10     6161.87     6465.76    353.83 o 
 -11   6  10     1606.20     1301.37    146.78 o 
 -10   6  10    29132.31    28028.49    631.66 o 
  -9   6  10       15.03      206.12    115.61 o 
  -8   6  10     8499.95     8219.96    141.86 o 
  -7   6  10    15569.86    15438.21    232.01 o 
  -6   6  10    21808.35    21590.28    219.07 o 
  -5   6  10     7100.52     7238.39    130.04 o 
  -4   6  10     3663.46     3520.00    130.19 o 
  -3   6  10    53830.06    53664.24    528.77 o 
  -2   6  10    10201.44    10389.84     87.80 o 
  -1   6  10    23273.79    23787.70    219.01 o 
   0   6  10       64.30      127.23     92.63 o 
   1   6  10    33047.95    33977.91    300.11 o 
   2   6  10     1709.60     1797.91    118.33 o 
   3   6  10    24207.40    23642.78    748.90 o 
   4   6  10     4779.62     4743.88    138.58 o 
   5   6  10    13065.69    13079.15    228.92 o 
   6   6  10     7738.90     7861.39    119.95 o 
   7   6  10    10595.14    10386.75    112.28 o 
   8   6  10     6703.04     6499.86    122.07 o 
   9   6  10     3256.78     3107.35    309.55 o 
  10   6  10    19050.65    18529.82    552.95 o 
  11   6  10     4103.34     4193.85    401.59 o 
  12   6  10     5142.19     5168.89    460.92 o 
  13   6  10      368.50       80.41    224.94 o 
 -13   7  10     1356.47     2628.53    665.41 o 
 -12   7  10     2613.38     2959.11    184.58 o 
 -11   7  10     2339.11     2553.26    287.51 o 
 -10   7  10      915.70      972.36    148.66 o 
  -9   7  10     1290.53     1744.07    203.39 o 
  -8   7  10     7799.78     7880.37    289.19 o 
  -7   7  10    14042.54    13644.41    353.28 o 
  -6   7  10     4246.27     4429.99     81.35 o 
  -5   7  10     3482.57     3706.43     87.90 o 
  -4   7  10     7832.52     7814.72    152.90 o 
  -3   7  10    14732.94    14656.94    145.91 o 
  -2   7  10     9871.26    10582.56     71.96 o 
  -1   7  10     7514.09     7884.73    272.77 o 
   0   7  10    16936.84    16982.59     95.67 o 
   1   7  10     3555.18     3523.73    104.42 o 
   2   7  10     1173.13     1416.50     75.75 o 
   3   7  10    10955.35    10832.22    203.17 o 
   4   7  10    21991.74    21795.02    579.67 o 
   5   7  10    10425.11    10351.37    289.66 o 
   6   7  10     4009.76     4169.50    147.41 o 
   7   7  10    12999.94    12807.71    300.55 o 
   8   7  10    12740.19    11972.19    671.02 o 
   9   7  10     5094.64     4725.61    181.67 o 
  10   7  10     7650.88     7226.42    389.57 o 
  11   7  10     8037.10     7783.24    539.41 o 
  12   7  10     1074.90      956.64    488.68 o 
 -12   8  10      214.84      351.86    283.50 o 
 -11   8  10     5670.34     5681.38    196.14 o 
 -10   8  10    24263.63    23678.31    802.21 o 
  -9   8  10      169.81      167.00    116.64 o 
  -8   8  10      448.71      319.54    132.86 o 
  -7   8  10    27570.98    27070.99    416.68 o 
  -6   8  10    26127.76    25757.70    291.22 o 
  -5   8  10      244.76       80.45     86.06 o 
  -4   8  10      133.72      296.44    107.96 o 
  -3   8  10    13393.86    13929.15    281.06 o 
  -2   8  10     2310.46     2349.91     78.58 o 
  -1   8  10     5253.19     5318.22     64.59 o 
   0   8  10       37.99      -75.00     75.00 o 
   1   8  10    19040.85    18694.12    185.43 o 
   2   8  10      349.86      545.20    122.66 o 
   3   8  10    13988.86    13360.38    293.63 o 
   4   8  10     3179.12     3221.07    164.30 o 
   5   8  10    15170.13    14972.76    489.81 o 
   6   8  10     1268.41     1070.34    123.07 o 
   7   8  10     9075.69     8433.86    274.37 o 
   8   8  10     1425.49     1423.00    144.73 o 
   9   8  10      173.25      158.08    169.92 o 
  10   8  10    22521.30    21901.05    962.97 o 
  11   8  10     5478.49     5501.72    428.21 o 
 -11   9  10     9376.05     9168.29    251.68 o 
 -10   9  10       66.35     -163.98    165.33 o 
  -9   9  10     8071.80     7429.05    493.66 o 
  -8   9  10     3448.07     3136.65    224.91 o 
  -7   9  10    11137.97    10152.11    460.17 o 
  -6   9  10     7841.16     6859.45    371.28 o 
  -5   9  10     4146.01     4030.01    270.49 o 
  -4   9  10     7690.31     7070.37    269.88 o 
  -3   9  10      469.74      362.38     77.04 o 
  -2   9  10    19557.01    19113.24    342.71 o 
  -1   9  10     1645.53     1318.65     86.53 o 
   0   9  10    16504.89    15953.71    198.34 o 
   1   9  10       91.22     -137.30    139.11 o 
   2   9  10     6064.32     5553.22    237.80 o 
   3   9  10     4438.11     4556.27    185.12 o 
   4   9  10    16061.87    16132.37    313.88 o 
   5   9  10     2123.51     1990.37    161.54 o 
   6   9  10     8986.21     9334.44    161.34 o 
   7   9  10     4778.28     4940.59    279.32 o 
   8   9  10     4112.17     3928.92    164.43 o 
   9   9  10    11082.31    11918.54    485.24 o 
  10   9  10     2129.10     2579.56    287.04 o 
 -10  10  10     4752.05     4850.77    370.84 o 
  -9  10  10     2781.34     2764.30    155.00 o 
  -8  10  10     3100.45     3196.82    185.82 o 
  -7  10  10     2873.54     3346.60    188.96 o 
  -6  10  10     1975.84     1903.22    162.56 o 
  -5  10  10     2495.15     2134.64    306.60 o 
  -4  10  10     1892.29     2017.89    101.29 o 
  -3  10  10      521.95      355.05    218.03 o 
  -2  10  10     1181.61     1067.40    126.00 o 
  -1  10  10     1563.86     1491.69    122.52 o 
   0  10  10     3338.96     3228.15    148.10 o 
   1  10  10      760.36      377.90    126.98 o 
   2  10  10       28.38       87.69    106.27 o 
   3  10  10        0.83      157.85    175.25 o 
   4  10  10      273.51      374.64    225.88 o 
   5  10  10      963.93      849.66    394.71 o 
   6  10  10      379.44      148.08    396.96 o 
   7  10  10      109.27      100.20    142.63 o 
   8  10  10     2733.79     3041.76    202.88 o 
   9  10  10     2464.79     2233.66    216.11 o 
  -8  11  10      716.66      605.46    292.85 o 
  -7  11  10      273.36      298.70    192.88 o 
  -6  11  10    15868.31    15513.48    398.63 o 
  -5  11  10    13599.59    12843.62    795.91 o 
  -4  11  10     1215.20     1404.95    156.06 o 
  -3  11  10      355.46      309.80    162.10 o 
  -2  11  10    35681.13    34870.87   1052.15 o 
  -1  11  10    19623.16    17673.61   1066.86 o 
   0  11  10     1475.25     1414.39    125.04 o 
   1  11  10     3768.32     3633.73    183.59 o 
   2  11  10    22781.85    22066.68    750.32 o 
   3  11  10     1475.09     1651.41    106.44 o 
   4  11  10      212.05       96.15    205.15 o 
   5  11  10    16529.75    17469.30    353.65 o 
   6  11  10    20964.55    21676.05    321.30 o 
   7  11  10      141.18     -208.82    227.19 o 
   8  11  10       11.59     -205.57    205.57 o 
  -6  12  10     4588.22     4936.51    199.86 o 
  -5  12  10     3917.49     3624.36    303.25 o 
  -4  12  10     4014.94     4727.11    206.81 o 
  -3  12  10     2137.63     2316.32    322.53 o 
  -2  12  10      190.18      148.26    263.02 o 
  -1  12  10    11447.74    12233.03    238.27 o 
   0  12  10      426.92      148.01    210.99 o 
   1  12  10    10071.88    10630.42    229.80 o 
   2  12  10     1128.60     1027.57    188.40 o 
   3  12  10     7707.31     7921.72    388.94 o 
   4  12  10     2369.15     2339.62    197.74 o 
   5  12  10     9841.94     9809.35    178.44 o 
   6  12  10     1216.50     1216.58    193.03 o 
  -2  13  10     8778.08     9085.05    223.17 o 
  -1  13  10     8312.18     7947.75    237.96 o 
   0  13  10     9727.62     9776.12    533.60 o 
   1  13  10    10078.82    10441.87    231.90 o 
   2  13  10    10718.05    10811.96    224.63 o 
 -15   1  11     4534.15     5300.90    244.35 o 
 -14   1  11     5697.83     5812.70    161.99 o 
 -13   1  11    18676.75    19272.21    225.49 o 
 -12   1  11     5713.19     6295.64    386.14 o 
 -11   1  11     7169.45     7152.11    136.69 o 
 -10   1  11    13376.76    13875.47    310.36 o 
  -9   1  11     4227.89     3930.18    382.71 o 
  -8   1  11    20616.53    19951.07    232.83 o 
  -7   1  11     3963.37     3947.41    101.33 o 
  -6   1  11     8724.69     8507.74    157.30 o 
  -5   1  11    14338.55    14549.12    203.39 o 
  -4   1  11    53527.80    55279.15    966.52 o 
  -3   1  11     1641.26     1624.41     84.40 o 
  -2   1  11    10919.49    11543.59    110.67 o 
  -1   1  11    37839.50    40427.20    196.83 o 
   0   1  11    88153.63    86710.82    633.27 o 
   1   1  11      251.10      444.26     46.88 o 
   2   1  11      138.59      193.22     44.65 o 
   3   1  11    80125.24    69295.27   4546.48 o 
   4   1  11    28293.97    29710.56   1597.87 o 
   5   1  11       59.49      -27.31    109.78 o 
   6   1  11    30767.77    29029.70    332.91 o 
   7   1  11   126484.27   123779.81   2376.55 o 
   8   1  11    18259.84    17627.42    173.96 o 
   9   1  11       10.28     -166.37    257.46 o 
  10   1  11    19929.71    20790.40    396.93 o 
  11   1  11    53984.07    54198.36    644.74 o 
  12   1  11     2169.37     1677.94    250.17 o 
  13   1  11      730.93      247.80    218.99 o 
  14   1  11    27591.82    28180.84    552.23 o 
 -14   2  11      469.74     -163.41    163.41 o 
 -13   2  11     9634.31    10461.01    490.50 o 
 -12   2  11    19056.53    18098.20    493.05 o 
 -11   2  11        1.55       56.76    133.70 o 
 -10   2  11     2352.01     2666.81    135.51 o 
  -9   2  11    68003.77    68345.23    866.58 o 
  -8   2  11    24851.16    24088.14    365.69 o 
  -7   2  11       22.69       11.77     90.19 o 
  -6   2  11    11121.61    11508.73    233.70 o 
  -5   2  11   100335.33    98134.83    829.60 o 
  -4   2  11     6945.09     6788.71    122.59 o 
  -3   2  11     1179.41     1055.59     58.77 o 
  -2   2  11    24490.73    22170.18    395.38 o 
  -1   2  11    32094.50    29836.19    320.49 o 
   0   2  11      299.93      382.91     66.88 o 
   1   2  11        9.67       53.97     64.19 o 
   2   2  11    85645.86    83466.03   1427.00 o 
   3   2  11    61519.32    60163.59    643.06 o 
   4   2  11      505.77      540.51     92.02 o 
   5   2  11      546.53      783.14     87.40 o 
   6   2  11    42554.19    41782.50    531.08 o 
   7   2  11     5100.86     4649.64    109.62 o 
   8   2  11     9168.75     8777.58    254.01 o 
   9   2  11     2368.13     2366.24    182.13 o 
  10   2  11    11465.70    10859.66    299.06 o 
  11   2  11     1623.64     1838.09    191.13 o 
  12   2  11     5091.38     4490.01    607.41 o 
  13   2  11     8818.36     8931.25    448.88 o 
  14   2  11    11591.60    12397.37    611.85 o 
 -14   3  11      469.53      314.44    186.93 o 
 -13   3  11      697.13      907.44    173.04 o 
 -12   3  11      114.01      204.18    286.75 o 
 -11   3  11      247.16      195.35    149.47 o 
 -10   3  11      117.95      -93.50    130.01 o 
  -9   3  11     1022.50     1343.98    113.54 o 
  -8   3  11     2152.04     2089.58    128.93 o 
  -7   3  11       93.59      133.04     78.73 o 
  -6   3  11     2652.90     2802.17     74.92 o 
  -5   3  11       40.23       39.42     71.02 o 
  -4   3  11      380.43      655.03     78.50 o 
  -3   3  11      341.74      206.94     47.20 o 
  -2   3  11     1739.24     1714.35     80.37 o 
  -1   3  11    10410.15    11525.93     72.67 o 
   0   3  11     9401.90     9358.60     95.06 o 
   1   3  11     5914.20     5641.83     80.87 o 
   2   3  11     2915.38     3146.65     79.95 o 
   3   3  11     5450.18     6157.75     68.92 o 
   4   3  11    10259.94    10049.81    122.48 o 
   5   3  11     3122.71     2997.58     78.09 o 
   6   3  11     1174.20     1008.49    185.02 o 
   7   3  11     4722.28     4666.20    178.62 o 
   8   3  11     3947.02     3584.87    152.11 o 
   9   3  11     1842.14     1618.50    322.47 o 
  10   3  11     4201.59     4458.41    370.50 o 
  11   3  11     8958.60     9562.13    196.96 o 
  12   3  11     3625.76     3583.42    173.32 o 
  13   3  11     4360.88     4596.17    211.53 o 
  14   3  11     7284.43     7504.39    361.85 o 
 -14   4  11      106.89     -201.11    201.11 o 
 -13   4  11    33784.95    33477.93    742.61 o 
 -12   4  11    44982.02    42568.14    667.26 o 
 -11   4  11      597.42      421.49    129.29 o 
 -10   4  11     6505.65     7153.29    544.34 o 
  -9   4  11    79519.94    74831.46    731.45 o 
  -8   4  11    42850.61    42675.84    593.17 o 
  -7   4  11       22.21      450.77    185.42 o 
  -6   4  11    14292.67    14436.29    108.60 o 
  -5   4  11   132554.73   131588.41    800.50 o 
  -4   4  11    33529.21    33789.90    428.75 o 
  -3   4  11      188.73      172.85     66.55 o 
  -2   4  11    71643.44    72879.98    528.03 o 
  -1   4  11   136102.14   135701.44    950.81 o 
   0   4  11      284.19      230.88     44.21 o 
   1   4  11      769.70      932.74     68.51 o 
   2   4  11    86679.93    85933.09   1544.26 o 
   3   4  11    56034.46    55478.53    723.00 o 
   4   4  11     5699.96     5937.27     82.73 o 
   5   4  11     2914.41     3052.18    131.01 o 
   6   4  11    64031.75    62940.63    751.82 o 
   7   4  11     4358.94     4217.66    192.16 o 
   8   4  11     3203.27     3152.92    118.36 o 
   9   4  11    11282.44    11119.08    544.12 o 
  10   4  11    26348.06    24864.15    634.26 o 
  11   4  11      516.69      667.18    146.75 o 
  12   4  11     3466.72     3615.39    165.60 o 
  13   4  11     9677.82     8918.20    352.08 o 
  14   4  11     8066.60     8063.26    342.71 o 
 -13   5  11     6872.83     6145.48    236.25 o 
 -12   5  11     3938.86     3711.85    225.25 o 
 -11   5  11     3179.52     3416.94    300.08 o 
 -10   5  11     6603.21     6165.63    204.17 o 
  -9   5  11     3799.03     3866.42    183.29 o 
  -8   5  11     6133.40     6609.75    568.13 o 
  -7   5  11     1494.15     1341.89    101.47 o 
  -6   5  11     7082.80     7091.80    127.89 o 
  -5   5  11     3210.76     3230.43    204.21 o 
  -4   5  11    23537.37    23296.54    231.59 o 
  -3   5  11      973.85      913.98     54.38 o 
  -2   5  11    26787.79    27468.13    118.04 o 
  -1   5  11     3094.02     2904.03     62.73 o 
   0   5  11    15556.59    16023.67     92.64 o 
   1   5  11     4978.73     4652.10     93.23 o 
   2   5  11     3784.00     3974.74     59.77 o 
   3   5  11    17763.45    17778.24     78.32 o 
   4   5  11     2171.53     2103.44     69.17 o 
   5   5  11     8647.25     7618.71     99.59 o 
   6   5  11      180.94      254.16    103.82 o 
   7   5  11    21833.55    22470.43    228.26 o 
   8   5  11      868.77      998.11    193.59 o 
   9   5  11     8738.86     8281.26    237.72 o 
  10   5  11      960.97      968.57    160.67 o 
  11   5  11     7895.69     7986.24    199.39 o 
  12   5  11      801.48      677.00    150.66 o 
  13   5  11     2599.78     2734.33    180.92 o 
 -13   6  11    16376.51    16877.14    744.48 o 
 -12   6  11    21109.72    21451.30   1258.22 o 
 -11   6  11     9010.11     8986.43    220.88 o 
 -10   6  11     5794.56     6309.61    211.66 o 
  -9   6  11    23548.80    23655.74    528.13 o 
  -8   6  11    12964.52    13221.48    199.02 o 
  -7   6  11     8049.34     7932.22    262.99 o 
  -6   6  11    15738.82    15933.37    143.54 o 
  -5   6  11    31233.66    31178.01    238.15 o 
  -4   6  11    13981.84    13551.88    135.33 o 
  -3   6  11     8143.90     8535.68    109.21 o 
  -2   6  11    44479.44    45260.69    171.89 o 
  -1   6  11    33639.14    33219.88    256.84 o 
   0   6  11    19391.54    19937.21    206.82 o 
   1   6  11     9685.86    10145.34    114.24 o 
   2   6  11     3632.21     3459.22     88.25 o 
   3   6  11    11290.24    11087.62    108.77 o 
   4   6  11      814.36      752.37     84.08 o 
   5   6  11     2257.78     2340.34     90.15 o 
   6   6  11    15663.68    15895.01    214.20 o 
   7   6  11     4643.29     4285.71    256.93 o 
   8   6  11      558.58      631.14    105.98 o 
   9   6  11     3152.48     3328.03    127.40 o 
  10   6  11     7465.93     6965.66    321.39 o 
  11   6  11      549.30      158.41    200.34 o 
  12   6  11       39.75     -301.98    301.98 o 
  13   6  11      485.14       77.93    238.43 o 
 -12   7  11     2549.57     2854.84    316.51 o 
 -11   7  11     8087.23     7887.39    214.40 o 
 -10   7  11     7384.66     7430.69    153.80 o 
  -9   7  11     2436.57     2639.16    124.02 o 
  -8   7  11    28744.76    28152.68    300.90 o 
  -7   7  11     2200.40     2428.37     82.29 o 
  -6   7  11    20283.97    20685.36    201.76 o 
  -5   7  11      389.20      476.74    110.13 o 
  -4   7  11    46011.65    46013.52    523.80 o 
  -3   7  11      396.61      389.04    107.85 o 
  -2   7  11    10755.16    10870.33    147.76 o 
  -1   7  11    22831.39    22256.70    183.58 o 
   0   7  11    42311.88    43576.86    362.04 o 
   1   7  11      271.10      198.88     95.65 o 
   2   7  11      782.90      945.50     91.60 o 
   3   7  11    62831.99    63226.98    658.55 o 
   4   7  11    23202.98    23615.22    382.07 o 
   5   7  11     4952.91     5066.38    275.64 o 
   6   7  11     1232.94     1322.94     80.34 o 
   7   7  11    42309.91    42733.38    635.25 o 
   8   7  11     3389.96     3374.27    249.80 o 
   9   7  11     1266.39     1006.97    243.67 o 
  10   7  11    16403.55    15541.84    855.91 o 
  11   7  11    28928.05    26736.12   1098.94 o 
  12   7  11      186.07      -75.98    230.60 o 
 -12   8  11       44.70     -252.34    252.34 o 
 -11   8  11     7682.86     7325.08    281.56 o 
 -10   8  11     7508.28     7844.95    376.82 o 
  -9   8  11      938.39      775.50    225.74 o 
  -8   8  11      455.14      476.90     99.80 o 
  -7   8  11    25797.66    25409.33    318.39 o 
  -6   8  11     6094.61     6004.24    110.99 o 
  -5   8  11      153.21      365.59     83.52 o 
  -4   8  11     5724.20     5327.18    109.73 o 
  -3   8  11    13897.74    13885.87    130.47 o 
  -2   8  11     1658.88     1851.80     90.43 o 
  -1   8  11      377.67      465.99     76.44 o 
   0   8  11    10579.55    10746.94    126.61 o 
   1   8  11    10634.04    10685.90    194.36 o 
   2   8  11     1927.61     1930.41    104.73 o 
   3   8  11      628.37      640.57     60.67 o 
   4   8  11     9006.04     8549.23    362.37 o 
   5   8  11     5271.20     5837.70    189.18 o 
   6   8  11     1286.03     1044.98    145.61 o 
   7   8  11      273.03       90.49    192.10 o 
   8   8  11     7372.30     7603.30    332.76 o 
   9   8  11       40.64      143.30    131.42 o 
  10   8  11     3659.66     3621.93    286.87 o 
  11   8  11     1264.23     1228.51    410.49 o 
 -11   9  11      357.71      848.06    202.69 o 
 -10   9  11     1783.91     1695.71    250.64 o 
  -9   9  11       25.51      -67.22    139.29 o 
  -8   9  11     5221.35     4815.30    348.86 o 
  -7   9  11     2005.32     1912.94    149.02 o 
  -6   9  11      923.23     1101.86     81.59 o 
  -5   9  11       91.95      156.25    140.38 o 
  -4   9  11     9548.58     9051.55    339.20 o 
  -3   9  11     5570.58     5875.41    167.51 o 
  -2   9  11     1532.34     1385.99     83.54 o 
  -1   9  11    18303.76    18014.67    352.19 o 
   0   9  11    18746.42    18157.90    277.06 o 
   1   9  11     1871.10     1973.42    110.87 o 
   2   9  11     4056.30     3492.99    140.30 o 
   3   9  11    32546.45    31034.85   1125.79 o 
   4   9  11    18752.19    18433.48    858.46 o 
   5   9  11     2058.69     1215.31    345.22 o 
   6   9  11     6658.73     5444.59    654.33 o 
   7   9  11    14946.44    15777.50    205.01 o 
   8   9  11     8332.99     8828.34    184.54 o 
   9   9  11     5500.10     5824.69    231.25 o 
  10   9  11    16731.51    17710.21    632.93 o 
  -9  10  11    12093.88    12824.50    274.64 o 
  -8  10  11     5093.73     5216.79    288.59 o 
  -7  10  11     6242.95     6300.32    155.15 o 
  -6  10  11      678.47      642.24    121.28 o 
  -5  10  11    27431.90    27286.67    487.90 o 
  -4  10  11       92.99       89.76     78.41 o 
  -3  10  11     6989.38     6380.38    209.00 o 
  -2  10  11    12542.65    11168.64    564.24 o 
  -1  10  11    43271.79    42333.10   1296.06 o 
   0  10  11      963.53      911.67    149.24 o 
   1  10  11     3532.93     3529.61    226.19 o 
   2  10  11    15272.33    15794.98    163.33 o 
   3  10  11     5887.02     6030.32    164.96 o 
   4  10  11     7781.89     7954.16    159.31 o 
   5  10  11       54.78      177.40    148.31 o 
   6  10  11    23423.37    23784.34    413.16 o 
   7  10  11     1293.81     1467.63    159.36 o 
   8  10  11     5566.59     5567.10    182.95 o 
   9  10  11     4101.31     3834.43    201.53 o 
  -8  11  11     1489.47     1556.66    262.14 o 
  -7  11  11      167.11       66.21    135.24 o 
  -6  11  11     7642.02     7191.50    861.49 o 
  -5  11  11      980.51      799.08    172.70 o 
  -4  11  11      243.56      243.30    172.63 o 
  -3  11  11     2975.97     2686.84    103.82 o 
  -2  11  11    10069.23     9279.36    509.48 o 
  -1  11  11      401.25      449.18     81.07 o 
   0  11  11      156.87      178.80    147.70 o 
   1  11  11     7762.51     7428.31    291.52 o 
   2  11  11     6833.65     6454.42    291.83 o 
   3  11  11      338.64      228.05    245.64 o 
   4  11  11     2409.00     2607.93    210.29 o 
   5  11  11    13033.52    12954.95    183.80 o 
   6  11  11     9042.76     9318.91    195.28 o 
   7  11  11      463.30      310.15    219.91 o 
  -6  12  11     8843.98     8916.81    685.47 o 
  -5  12  11    18067.87    17486.39    726.92 o 
  -4  12  11     2503.42     2086.72    236.52 o 
  -3  12  11       73.89      246.69    197.08 o 
  -2  12  11    10362.73    10289.59    185.18 o 
  -1  12  11    18106.16    19078.44    196.45 o 
   0  12  11     2420.90     2468.53    227.28 o 
   1  12  11     1192.21     1534.02    196.75 o 
   2  12  11     9453.74     9199.69    173.45 o 
   3  12  11     7043.96     6811.27    348.93 o 
   4  12  11      388.01      860.33    232.51 o 
   5  12  11     3310.72     3351.00    157.71 o 
  -1  13  11     2446.35     2315.46    213.55 o 
   0  13  11     1917.81     2109.44    213.16 o 
   1  13  11     9113.47     9436.13    269.20 o 
 -14   0  12     7209.00     7249.98    339.61 o 
 -13   0  12     2469.98     2217.40    199.02 o 
 -12   0  12     4482.76     4216.64    191.57 o 
 -10   0  12     7247.03     7745.23    267.26 o 
  -9   0  12     1456.97     1615.31    176.47 o 
  -8   0  12    31645.93    31001.87    243.73 o 
  -7   0  12   102484.94   100338.71   1894.56 o 
  -6   0  12      308.78      244.92     98.57 o 
  -5   0  12     6353.42     6236.51     83.11 o 
  -4   0  12   168037.61   167915.61   2421.50 o 
  -3   0  12   106866.58   106138.50   1147.26 o 
  -2   0  12      275.06      883.53    149.46 o 
  -1   0  12    11180.33    11136.34    123.20 o 
   0   0  12   153705.41   152009.31   1444.09 o 
   1   0  12    39757.08    39468.02    462.00 o 
   2   0  12       18.25      215.58    147.38 o 
   3   0  12    45085.37    41553.32   1028.68 o 
   4   0  12   127035.51   120204.50   2919.87 o 
   5   0  12     3563.54     3980.43    139.53 o 
   6   0  12     2205.34     2453.08    391.65 o 
   7   0  12   115114.45   110717.87   3493.58 o 
   8   0  12    70019.73    66900.64    351.42 o 
   9   0  12     3195.42     3398.28    170.74 o 
  10   0  12     4424.86     4601.35    454.58 o 
  11   0  12    48847.04    48686.72   1266.40 o 
  12   0  12    16676.93    16629.03    259.60 o 
  13   0  12      676.66      448.88    363.24 o 
  14   0  12     8208.41     7577.78    413.44 o 
 -14   1  12       27.20      -63.65    174.87 o 
 -13   1  12      199.23      252.17    326.73 o 
 -12   1  12     5433.78     5441.97    279.42 o 
 -11   1  12      430.94      361.43    135.48 o 
 -10   1  12     3988.39     3812.48    335.48 o 
  -9   1  12     5948.47     5969.13    216.03 o 
  -8   1  12    15990.36    15989.13    178.19 o 
  -7   1  12       79.75      123.96     98.00 o 
  -6   1  12     1811.89     2024.87     62.09 o 
  -5   1  12    12645.63    13314.52    106.79 o 
  -4   1  12     6399.89     6576.36     98.70 o 
  -3   1  12     6672.85     6414.58    217.81 o 
  -2   1  12       32.64       10.58     69.52 o 
  -1   1  12     8058.17     8272.57    148.76 o 
   0   1  12      110.44      412.30    121.19 o 
   1   1  12    17709.95    16641.56    396.64 o 
   2   1  12     1088.42     1021.24     86.54 o 
   3   1  12    21954.00    23244.72   1293.25 o 
   4   1  12      158.21      202.28     80.12 o 
   5   1  12     9269.18     8871.28    239.70 o 
   6   1  12     1973.72     2031.37    117.20 o 
   7   1  12      795.98      920.40    127.48 o 
   8   1  12     6767.04     6905.32    289.03 o 
   9   1  12     1643.22     1756.18    146.68 o 
  10   1  12      499.92      231.48    629.80 o 
  11   1  12      770.75      761.31    168.90 o 
  12   1  12     6198.26     6204.60    419.93 o 
  13   1  12     1175.41     1005.80    281.69 o 
  14   1  12      834.83      713.58    282.81 o 
 -14   2  12     5827.80     6125.75    339.99 o 
 -13   2  12      326.98     -235.09    271.62 o 
 -12   2  12     2274.18     2360.60    157.80 o 
 -11   2  12    22694.97    22349.11    446.34 o 
 -10   2  12     6870.36     6999.89    138.43 o 
  -9   2  12        0.71     -114.13    142.04 o 
  -8   2  12    15608.12    16562.88    314.57 o 
  -7   2  12    47555.64    41703.89   2963.93 o 
  -6   2  12     2325.91     2388.45    175.33 o 
  -5   2  12     3246.12     3412.54     98.35 o 
  -4   2  12    52602.85    50865.76    822.67 o 
  -3   2  12    50474.80    50306.21    520.35 o 
  -2   2  12       30.20       63.62     27.68 o 
  -1   2  12    19103.47    17786.41    358.83 o 
   0   2  12    79904.09    78268.92    645.16 o 
   1   2  12    23681.05    23499.41    341.67 o 
   2   2  12      458.57      372.07     96.10 o 
   3   2  12    23225.70    22368.11    187.79 o 
   4   2  12    65636.01    63497.31   1158.50 o 
   5   2  12     7764.64     8403.63    201.85 o 
   6   2  12     1298.17     1412.28    220.67 o 
   7   2  12    35237.13    35733.23   1581.79 o 
   8   2  12    31224.37    30111.19    334.57 o 
   9   2  12     1018.76     1129.97    288.85 o 
  10   2  12     2931.52     2670.64    286.81 o 
  11   2  12    33743.54    33337.38    911.50 o 
  12   2  12    14138.57    13650.98    611.46 o 
  13   2  12        3.91     -117.50    349.97 o 
  14   2  12     6654.10     6206.66    320.54 o 
 -14   3  12      514.41      193.47    250.21 o 
 -13   3  12     2903.86     2809.98    159.04 o 
 -12   3  12    31793.84    31405.34    188.55 o 
 -11   3  12     1688.72     1774.07    123.06 o 
 -10   3  12     4968.77     5188.13    119.39 o 
  -9   3  12    23286.90    24328.57   1089.57 o 
  -8   3  12    66355.86    71076.63   3174.35 o 
  -7   3  12       24.75        2.10     92.68 o 
  -6   3  12      799.75      881.04     73.94 o 
  -5   3  12    36221.07    36399.87    189.76 o 
  -4   3  12    44649.98    44592.82    542.36 o 
  -3   3  12     9392.62     9674.60    139.16 o 
  -2   3  12      821.34      896.46     40.52 o 
  -1   3  12    42414.61    43213.61    268.33 o 
   0   3  12       81.78       80.34     49.37 o 
   1   3  12    34052.42    35098.18    228.04 o 
   2   3  12     1148.66     1187.02     93.51 o 
   3   3  12    51569.07    53141.75    384.40 o 
   4   3  12      167.15      352.26     73.59 o 
   5   3  12    27386.52    27312.88    290.18 o 
   6   3  12     6712.18     6006.58    106.19 o 
   7   3  12    11391.09    11864.60    513.14 o 
   8   3  12    16159.62    16746.01    221.59 o 
   9   3  12    12516.74    12699.88    929.76 o 
  10   3  12     7116.31     7354.89    263.05 o 
  11   3  12      403.77      -94.61    235.74 o 
  12   3  12    36452.11    37473.99    920.30 o 
  13   3  12     4415.16     4040.49    243.39 o 
  14   3  12     3615.59     3854.99    193.63 o 
 -14   4  12      200.34      702.85    348.47 o 
 -13   4  12     4030.24     4335.31    301.22 o 
 -12   4  12      965.18      561.10    184.99 o 
 -11   4  12       25.51      247.35    188.61 o 
 -10   4  12     1261.92     1728.35    221.56 o 
  -9   4  12    10424.38     9578.92    280.54 o 
  -8   4  12      902.36     1005.61    340.31 o 
  -7   4  12       72.10       41.71     89.83 o 
  -6   4  12     7975.35     7798.38     81.53 o 
  -5   4  12     1332.95     1277.99    149.63 o 
  -4   4  12     2464.16     2711.73     78.49 o 
  -3   4  12     5140.83     5034.31    101.37 o 
  -2   4  12    10937.62    11735.05     87.19 o 
  -1   4  12     5922.40     6050.83     58.19 o 
   0   4  12      178.90      237.06     51.95 o 
   1   4  12     1529.70     1621.57     76.76 o 
   2   4  12     6935.90     6858.48     60.51 o 
   3   4  12     4993.63     4898.72     83.05 o 
   4   4  12      989.23     1377.81     83.63 o 
   5   4  12    10018.78    10256.18     96.00 o 
   6   4  12     5440.63     5179.91    177.18 o 
   7   4  12     1549.36     1765.57    111.98 o 
   8   4  12     4505.14     4287.85    107.48 o 
   9   4  12      797.78      368.57    158.62 o 
  10   4  12     2308.37     2170.76    150.39 o 
  11   4  12       13.24       54.05    315.60 o 
  12   4  12     1630.93     1689.42    249.81 o 
  13   4  12     3482.88     3041.40    205.71 o 
 -13   5  12     5148.45     4237.08    167.12 o 
 -12   5  12    38290.36    39795.25   2566.91 o 
 -11   5  12    13958.48    14700.30    614.71 o 
 -10   5  12       65.44       42.86    124.75 o 
  -9   5  12    14337.94    13690.97    175.66 o 
  -8   5  12    24330.70    24271.06    191.57 o 
  -7   5  12      165.88      175.96     80.88 o 
  -6   5  12     1596.18     1697.49    139.99 o 
  -5   5  12    17686.68    17845.68    182.79 o 
  -4   5  12    25429.42    26262.26    325.72 o 
  -3   5  12     3964.88     3945.40    104.12 o 
  -2   5  12      235.58      203.03     53.86 o 
  -1   5  12    47922.47    50621.33    341.96 o 
   0   5  12     7551.31     7562.45     62.51 o 
   1   5  12     4297.02     4620.80     56.79 o 
   2   5  12     4305.12     4495.62     71.87 o 
   3   5  12     7919.67     8065.77     90.20 o 
   4   5  12     9970.92     9840.68    135.15 o 
   5   5  12    17804.60    18252.25    188.53 o 
   6   5  12     2913.64     3162.97    145.74 o 
   7   5  12      929.07     1181.55    109.22 o 
   8   5  12    11429.33    11429.56    368.47 o 
   9   5  12     7254.33     7714.38    204.05 o 
  10   5  12      960.89      954.03    204.02 o 
  11   5  12      283.98       53.42    149.55 o 
  12   5  12    11946.22    13335.64   1146.18 o 
  13   5  12     3867.46     3522.39    312.96 o 
 -13   6  12     4968.01     5645.82    410.29 o 
 -12   6  12      429.58      706.51    170.92 o 
 -11   6  12    28999.13    28553.56    876.07 o 
 -10   6  12      911.16     1165.26    135.13 o 
  -9   6  12     3004.27     2930.41    483.70 o 
  -8   6  12    16252.32    15950.58    257.79 o 
  -7   6  12    25597.51    25193.71    200.03 o 
  -6   6  12      845.99      774.55     87.65 o 
  -5   6  12       61.45       97.76     96.58 o 
  -4   6  12    43080.04    43753.39    453.92 o 
  -3   6  12    21534.34    21366.52    149.89 o 
  -2   6  12     7181.80     7402.75     93.77 o 
  -1   6  12     2152.73     2278.31     76.17 o 
   0   6  12    60634.34    61986.57    565.63 o 
   1   6  12    15253.31    15409.40    148.58 o 
   2   6  12     3722.90     3769.88     70.84 o 
   3   6  12    21193.56    21613.08    145.52 o 
   4   6  12    53318.67    54184.52    425.56 o 
   5   6  12        1.64       17.08     99.82 o 
   6   6  12     1744.82     1783.72    143.98 o 
   7   6  12    30406.22    30604.58    504.69 o 
   8   6  12    31060.52    31605.25    451.90 o 
   9   6  12     1843.98     1674.85    385.85 o 
  10   6  12       38.63     -115.61    254.76 o 
  11   6  12    20859.32    21540.87   1543.97 o 
  12   6  12     4315.86     4402.42    283.88 o 
 -12   7  12     3748.94     3718.27    163.59 o 
 -11   7  12     6268.21     6443.32    326.87 o 
 -10   7  12     6525.88     6442.84    247.97 o 
  -9   7  12     1948.33     1975.68    315.43 o 
  -8   7  12      196.66      290.61     99.10 o 
  -7   7  12     2960.26     2756.05     86.08 o 
  -6   7  12     6359.31     6076.45     94.79 o 
  -5   7  12      132.67      361.01     71.58 o 
  -4   7  12      148.71      195.33     87.52 o 
  -3   7  12     1540.70     1623.37    143.63 o 
  -2   7  12     1577.81     1628.00     83.02 o 
  -1   7  12      479.41      701.60     76.89 o 
   0   7  12     4111.42     4064.84     65.54 o 
   1   7  12     8046.84     6889.41    435.81 o 
   2   7  12       53.76      384.25    104.78 o 
   3   7  12     2603.72     2664.02    115.62 o 
   4   7  12      424.99      232.34     73.89 o 
   5   7  12        5.18      -84.74     84.74 o 
   6   7  12      131.47      216.24     83.23 o 
   7   7  12       77.06       42.23     97.51 o 
   8   7  12       38.41      -92.35     92.35 o 
   9   7  12     1269.04     1370.92    167.08 o 
  10   7  12     2114.87     1445.38    392.24 o 
  11   7  12     1189.98      884.59    125.91 o 
  12   7  12      107.99      189.19    132.04 o 
 -11   8  12    24462.68    23025.57   1121.39 o 
 -10   8  12     2708.75     2455.23    161.78 o 
  -9   8  12        5.94      236.05    203.36 o 
  -8   8  12    22104.15    21502.99    293.87 o 
  -7   8  12    40706.41    39441.78    527.86 o 
  -6   8  12     1954.04     2054.02    309.92 o 
  -5   8  12      463.82      628.11     83.63 o 
  -4   8  12    30705.11    31888.21    327.09 o 
  -3   8  12    21840.31    21622.79    210.99 o 
  -2   8  12      197.59      185.04     74.03 o 
  -1   8  12    13506.22    13563.92    156.68 o 
   0   8  12    64127.12    63836.15    957.41 o 
   1   8  12    17623.76    16647.47    305.96 o 
   2   8  12      165.69      308.80     82.89 o 
   3   8  12    34243.81    34289.42    471.47 o 
   4   8  12    58771.75    60080.29   1439.11 o 
   5   8  12     7892.35     7071.69    385.78 o 
   6   8  12     1663.67     1563.55    125.85 o 
   7   8  12    22358.19    21933.71    605.89 o 
   8   8  12    22379.66    21866.25    956.55 o 
   9   8  12      288.52      314.98    163.33 o 
  10   8  12     3023.88     3165.05    340.72 o 
  11   8  12    30713.59    33381.14   1524.68 o 
 -10   9  12     5800.52     5535.39    276.21 o 
  -9   9  12      816.84      809.32    108.56 o 
  -8   9  12     9235.14     8301.70    346.90 o 
  -7   9  12     4706.14     4203.24     94.26 o 
  -6   9  12    11150.67     9975.82    495.69 o 
  -5   9  12     5458.71     5074.35    652.86 o 
  -4   9  12     2940.77     2901.48    159.23 o 
  -3   9  12     7881.09     7684.72    236.77 o 
  -2   9  12     1538.43     1642.36     85.18 o 
  -1   9  12    14795.96    14359.77    153.20 o 
   0   9  12     1313.63     1359.70     90.64 o 
   1   9  12    13701.07    12332.09    351.40 o 
   2   9  12      291.05      299.81     85.87 o 
   3   9  12    12624.88    11789.30    517.84 o 
   4   9  12     1454.14     1408.13    157.73 o 
   5   9  12    14441.47    14396.26    413.11 o 
   6   9  12     3937.32     3943.32    169.42 o 
   7   9  12     6134.74     6120.82    281.59 o 
   8   9  12     6008.34     6239.27    832.89 o 
   9   9  12     2792.61     2631.16    198.85 o 
  10   9  12    13280.36    13514.22    697.60 o 
  -9  10  12     4146.43     4300.26    253.48 o 
  -8  10  12     7488.48     7577.83    281.75 o 
  -7  10  12     7422.48     6870.79    309.92 o 
  -6  10  12     9515.32     9245.92    206.91 o 
  -5  10  12     7432.91     6035.46    343.56 o 
  -4  10  12     6780.96     5947.90    416.24 o 
  -3  10  12    12963.06    11007.59    797.96 o 
  -2  10  12    16843.20    16504.62    464.75 o 
  -1  10  12    17256.78    15985.54    527.74 o 
   0  10  12    12976.60    12125.55    311.40 o 
   1  10  12    13040.72    11828.36    378.22 o 
   2  10  12    11848.42    11601.18    367.67 o 
   3  10  12    13205.86    13294.18    127.27 o 
   4  10  12    12081.58    12078.12    233.72 o 
   5  10  12    12024.83    12796.37    185.78 o 
   6  10  12    13591.85    13386.04    156.30 o 
   7  10  12     7641.98     7955.09    240.81 o 
   8  10  12     6920.64     7419.39    200.03 o 
   9  10  12     9482.02    10057.06   1164.59 o 
  -7  11  12      335.58      193.88    136.85 o 
  -6  11  12      781.30      610.83    209.42 o 
  -5  11  12    12799.53    12431.92    259.96 o 
  -4  11  12     7224.82     6832.69    214.83 o 
  -3  11  12     5065.19     4737.78    151.21 o 
  -2  11  12       11.38        8.30     74.74 o 
  -1  11  12    17719.73    16218.35    708.38 o 
   0  11  12     2260.21     2427.04    135.62 o 
   1  11  12     8438.70     7777.86    203.84 o 
   2  11  12      183.11       33.50    110.14 o 
   3  11  12     4520.13     4227.35    134.91 o 
   4  11  12     3294.77     3279.78    162.05 o 
   5  11  12     5759.79     5902.94    161.34 o 
   6  11  12     2199.03     2450.15    258.85 o 
   7  11  12     2914.30     3345.11    167.02 o 
  -5  12  12    18065.70    17806.49    622.63 o 
  -4  12  12      104.53     -148.96    172.71 o 
  -3  12  12      138.76     -140.54    244.24 o 
  -2  12  12    19107.42    19179.41    242.11 o 
  -1  12  12     5678.04     5711.05    382.06 o 
   0  12  12     2311.48     2959.54    195.18 o 
   1  12  12     3140.77     3269.88    164.71 o 
   2  12  12    21384.56    20028.88    797.46 o 
   3  12  12      180.93      104.71    149.87 o 
   4  12  12      924.43      633.08    166.79 o 
   5  12  12     6592.37     5882.81    181.75 o 
 -14   1  13    42366.48    42511.49    259.83 o 
 -13   1  13     3418.64     3377.92    168.10 o 
 -12   1  13      552.63      311.95    117.58 o 
 -11   1  13    47231.25    46973.53    386.62 o 
 -10   1  13    43092.88    42602.63    393.41 o 
  -9   1  13      994.74      903.96    109.18 o 
  -8   1  13     8646.82     8334.36    209.44 o 
  -7   1  13    78188.20    78007.64   1007.17 o 
  -6   1  13    21054.22    21157.69    192.98 o 
  -5   1  13        3.73       -1.27     56.28 o 
  -4   1  13    53548.14    52162.24   2920.03 o 
  -3   1  13   160272.48   160776.00   1040.15 o 
  -2   1  13    28459.81    26613.92    108.12 o 
  -1   1  13      350.43       40.34     95.48 o 
   0   1  13    81705.78    84187.77   1752.33 o 
   1   1  13    66134.18    69410.34   1995.50 o 
   2   1  13     1865.16     1596.79     97.61 o 
   3   1  13     3469.11     3364.75     62.11 o 
   4   1  13    81864.51    77598.34    633.83 o 
   5   1  13    18739.66    18059.41    276.02 o 
   6   1  13     4240.66     4275.26     94.17 o 
   7   1  13     7010.92     7115.61    229.90 o 
   8   1  13    50445.97    49332.55    600.91 o 
   9   1  13     3760.19     3509.57    238.63 o 
  10   1  13     2941.34     3357.98    206.47 o 
  11   1  13     6510.24     7120.52    199.42 o 
  12   1  13    16711.87    16595.12    312.29 o 
  13   1  13     2665.18     2863.78    213.47 o 
  14   1  13     1695.40     2242.08    517.29 o 
 -14   2  13      229.19      225.03    156.89 o 
 -13   2  13     3231.58     3240.11    162.22 o 
 -12   2  13     3453.14     3337.62    170.65 o 
 -11   2  13     1802.70     1846.68    185.77 o 
 -10   2  13    22096.95    21522.49    658.10 o 
  -9   2  13     5827.53     5636.75    171.32 o 
  -8   2  13    15244.02    14632.66    278.80 o 
  -7   2  13     1918.04     2045.11    102.32 o 
  -6   2  13    14302.95    13302.31    150.78 o 
  -5   2  13     1594.62     1797.13    124.76 o 
  -4   2  13    15995.64    15307.16    260.40 o 
  -3   2  13     5685.51     5543.74     85.90 o 
  -2   2  13    30643.17    28977.63    151.49 o 
  -1   2  13      780.10      798.18     52.06 o 
   0   2  13       83.99       37.05     64.16 o 
   1   2  13    74726.66    71581.97   1201.46 o 
   2   2  13    50863.94    50992.20    999.10 o 
   3   2  13     5226.28     4970.07    189.33 o 
   4   2  13      159.87      156.44    109.18 o 
   5   2  13    46852.99    45924.34    609.70 o 
   6   2  13    13276.03    13286.26    405.61 o 
   7   2  13     1643.19     1586.09    111.95 o 
   8   2  13     8730.77     8554.85    224.17 o 
   9   2  13    36038.10    35489.15    945.61 o 
  10   2  13      410.20      691.26    130.26 o 
  11   2  13      321.70      461.08    267.37 o 
  12   2  13    20037.14    20150.13    412.18 o 
  13   2  13    24192.70    24762.58    847.81 o 
  14   2  13      335.11     -290.69    290.69 o 
 -14   3  13     2257.68     2720.76    335.46 o 
 -13   3  13      995.84      843.03    202.11 o 
 -12   3  13     2317.48     2371.22    216.34 o 
 -11   3  13     8074.13     7725.32    188.20 o 
 -10   3  13     4377.67     4047.98    147.26 o 
  -9   3  13     1240.58     1326.59    369.35 o 
  -8   3  13     7710.06     7879.06    778.15 o 
  -7   3  13    13602.51    13640.55    137.58 o 
  -6   3  13    14169.52    14219.58    148.38 o 
  -5   3  13     5525.87     5158.19    144.90 o 
  -4   3  13     6399.34     6739.72     63.98 o 
  -3   3  13     7478.75     7703.66     98.24 o 
  -2   3  13     4774.66     4168.00    106.89 o 
  -1   3  13     3730.64     3505.05     61.84 o 
   0   3  13    11376.23    11517.75    247.56 o 
   1   3  13     8242.31     8106.26    116.26 o 
   2   3  13      214.78       95.15     57.82 o 
   3   3  13     3657.70     3578.91    158.62 o 
   4   3  13    16692.63    16681.52    176.68 o 
   5   3  13    12278.76    11897.65    220.95 o 
   6   3  13      984.66      804.42    118.42 o 
   7   3  13     1203.04     1374.52    114.14 o 
   8   3  13      217.29      163.75    154.59 o 
   9   3  13      721.58      399.85    204.22 o 
  10   3  13      221.22      189.38    175.45 o 
  11   3  13      967.62      957.26    148.58 o 
  12   3  13     1730.05     1407.53    689.38 o 
  13   3  13       21.64     -229.62    423.38 o 
 -13   4  13     4145.06     3758.04    208.92 o 
 -12   4  13     7248.17     6602.83    144.33 o 
 -11   4  13     7464.97     6553.73    207.58 o 
 -10   4  13    13060.29    13937.58    962.96 o 
  -9   4  13     4572.38     4418.18    395.51 o 
  -8   4  13    18357.38    17494.13    132.81 o 
  -7   4  13       39.52      472.69    127.26 o 
  -6   4  13    30166.96    29188.10    280.61 o 
  -5   4  13     5381.03     5443.74    109.88 o 
  -4   4  13    14814.69    14257.26    157.69 o 
  -3   4  13    16696.99    16401.13    292.43 o 
  -2   4  13    69892.41    69043.07   1002.62 o 
  -1   4  13       96.26       75.39     69.10 o 
   0   4  13      647.95      587.32     64.04 o 
   1   4  13    61333.42    60348.98    587.47 o 
   2   4  13    48248.35    47284.19    383.16 o 
   3   4  13       14.46       37.09     85.42 o 
   4   4  13     2744.77     2655.46     82.47 o 
   5   4  13    66197.97    67166.73    765.00 o 
   6   4  13    26981.98    25695.14   1509.10 o 
   7   4  13       95.64      193.74    160.29 o 
   8   4  13    18072.46    19373.32    832.67 o 
   9   4  13    57608.55    55862.89    852.34 o 
  10   4  13     5926.56     6178.81    200.40 o 
  11   4  13       12.91     -152.19    152.19 o 
  12   4  13    26075.81    27095.88    318.72 o 
  13   4  13    31053.77    32262.30   1166.65 o 
 -13   5  13      717.09      718.31    217.58 o 
 -12   5  13     3582.98     3379.26    770.91 o 
 -11   5  13     4455.27     5506.33    540.54 o 
 -10   5  13     6575.95     6738.08    231.05 o 
  -9   5  13     3522.46     3649.13    346.32 o 
  -8   5  13      154.40      396.70     95.87 o 
  -7   5  13     8696.14     8701.15    162.21 o 
  -6   5  13      838.44      858.59    109.40 o 
  -5   5  13    12124.27    11826.49    174.80 o 
  -4   5  13     3251.28     3296.31     96.83 o 
  -3   5  13    39028.86    39297.21    291.09 o 
  -2   5  13      512.86      508.56     67.65 o 
  -1   5  13     8615.61     8945.91    200.58 o 
   0   5  13     8673.47     8728.54     97.25 o 
   1   5  13    16250.06    16156.28    134.88 o 
   2   5  13     6857.78     6674.80    152.37 o 
   3   5  13     2604.04     2576.76     75.58 o 
   4   5  13    12444.31    12369.77    132.64 o 
   5   5  13      577.32      593.92    154.34 o 
   6   5  13    12814.02    13331.12    141.76 o 
   7   5  13      250.65       -0.11    121.49 o 
   8   5  13    25717.29    26023.41    343.12 o 
   9   5  13      831.16      239.54    240.12 o 
  10   5  13     4755.65     5044.06    447.99 o 
  11   5  13     1547.85     1413.41    190.07 o 
  12   5  13     2314.45     2208.93    239.04 o 
  13   5  13     1816.67     1964.88    743.71 o 
 -12   6  13     3031.49     3614.03    406.89 o 
 -11   6  13     6320.01     5559.28    174.38 o 
 -10   6  13      106.32      291.59    174.82 o 
  -9   6  13      261.28      424.17    149.32 o 
  -8   6  13      709.61      580.83    109.55 o 
  -7   6  13     2228.69     2076.56    114.93 o 
  -6   6  13    10262.00    10487.66    216.90 o 
  -5   6  13     1199.88     1316.76     90.52 o 
  -4   6  13      206.86      497.39     94.87 o 
  -3   6  13     5650.37     5850.13     94.45 o 
  -2   6  13    21126.73    20619.10    120.75 o 
  -1   6  13     1255.23     1317.94     72.73 o 
   0   6  13       87.71      207.62     74.82 o 
   1   6  13     3326.19     3053.13     63.20 o 
   2   6  13     9708.87     9142.72    440.50 o 
   3   6  13     7553.23     7595.58    107.71 o 
   4   6  13    10889.11    10610.67    274.70 o 
   5   6  13    37014.61    37116.41    199.49 o 
   6   6  13    10566.71    10342.24    200.15 o 
   7   6  13     2545.87     2334.98    125.41 o 
   8   6  13    15566.48    15277.50    921.76 o 
   9   6  13    18594.80    17948.15    331.26 o 
  10   6  13     6879.86     6566.09    257.31 o 
  11   6  13     3862.17     3968.78    637.67 o 
  12   6  13     5006.81     4363.28    261.50 o 
 -12   7  13       73.44      -42.70    154.40 o 
 -11   7  13    26394.60    25412.92    636.93 o 
 -10   7  13    26751.07    27055.91    326.51 o 
  -9   7  13      131.60       17.36    138.47 o 
  -8   7  13     3296.44     3675.15    138.41 o 
  -7   7  13    68897.28    70028.11    715.83 o 
  -6   7  13    17939.93    17625.19     97.03 o 
  -5   7  13     1745.52     1754.20     74.43 o 
  -4   7  13    12663.74    13174.62    143.06 o 
  -3   7  13    39745.55    39806.14    535.13 o 
  -2   7  13      616.34      790.91     65.81 o 
  -1   7  13     1259.66     1218.97     72.09 o 
   0   7  13    32763.88    32877.64    237.18 o 
   1   7  13    49041.22    49232.11    533.96 o 
   2   7  13       17.08      -73.70     73.70 o 
   3   7  13       11.66      -49.12     75.88 o 
   4   7  13    55406.21    55487.31    694.63 o 
   5   7  13    16936.01    16772.04    369.02 o 
   6   7  13     3374.59     3500.82     95.20 o 
   7   7  13      910.10      816.38    169.53 o 
   8   7  13    24310.62    22945.98    782.88 o 
   9   7  13       32.25     -106.48    237.84 o 
  10   7  13     5967.13     5804.38    198.60 o 
  11   7  13     3665.53     3291.77    242.84 o 
 -11   8  13      954.66     1418.32    167.15 o 
 -10   8  13     2858.26     2458.10    493.87 o 
  -9   8  13     1419.72     1588.72    145.29 o 
  -8   8  13     8874.49     8687.42    156.60 o 
  -7   8  13     1701.82     1280.80     97.64 o 
  -6   8  13     9367.98     8761.58    172.29 o 
  -5   8  13      264.31      287.50     82.00 o 
  -4   8  13    12093.03    11689.01    570.84 o 
  -3   8  13      377.27      421.62     76.85 o 
  -2   8  13     1007.92     1230.23     70.36 o 
  -1   8  13     7898.68     8096.20    131.43 o 
   0   8  13    17778.56    17812.06    239.13 o 
   1   8  13      319.74      354.12     61.21 o 
   2   8  13      239.19       27.07     69.48 o 
   3   8  13    15119.54    14859.28    229.01 o 
   4   8  13     8523.23     8373.45    305.19 o 
   5   8  13     1097.61      976.15    123.78 o 
   6   8  13      404.47      544.82     97.28 o 
   7   8  13     8600.86     9067.74    302.35 o 
   8   8  13      925.10      789.90    204.79 o 
   9   8  13      317.71      203.11    110.52 o 
  10   8  13     5369.78     5368.08    461.91 o 
  11   8  13    10721.73    10925.29    301.36 o 
 -10   9  13    17345.37    17854.73    480.48 o 
  -9   9  13     3479.63     3325.69    283.73 o 
  -8   9  13     9503.59     9291.59    261.42 o 
  -7   9  13    37732.85    37359.13    613.76 o 
  -6   9  13    27720.99    25922.26    585.80 o 
  -5   9  13     5278.85     4610.74    289.95 o 
  -4   9  13    14298.87    14394.73    273.11 o 
  -3   9  13    28529.96    28646.36    243.81 o 
  -2   9  13     7130.85     7233.05    134.22 o 
  -1   9  13     5067.94     4822.71    143.59 o 
   0   9  13    29244.97    29424.86    441.31 o 
   1   9  13    24784.89    24376.29    226.03 o 
   2   9  13     2005.64     1864.68     79.69 o 
   3   9  13     3409.33     2990.89    128.25 o 
   4   9  13    21870.04    20881.06    698.86 o 
   5   9  13    10876.51    11040.95    420.77 o 
   6   9  13     1532.99     1541.99    126.32 o 
   7   9  13     5468.02     5821.47    241.19 o 
   8   9  13     6911.68     7518.37    198.78 o 
   9   9  13      503.46      201.57    425.77 o 
  10   9  13       21.71       35.15    222.99 o 
  -9  10  13     1422.94     1687.61    211.85 o 
  -8  10  13     7361.48     7399.67    153.64 o 
  -7  10  13       53.45      100.89    141.05 o 
  -6  10  13    18449.89    17644.11    641.21 o 
  -5  10  13      499.21      463.50    112.94 o 
  -4  10  13     9278.72     8267.86    725.20 o 
  -3  10  13     2518.37     2241.87    101.43 o 
  -2  10  13    18083.88    17614.11    585.29 o 
  -1  10  13     1277.23     1373.97     97.46 o 
   0  10  13    11770.72    10897.99    337.01 o 
   1  10  13     7074.90     6832.10    199.36 o 
   2  10  13     6988.20     6452.96    287.81 o 
   3  10  13     5287.76     5578.31    426.12 o 
   4  10  13       34.56     -129.71    140.21 o 
   5  10  13    20835.03    21329.38    400.32 o 
   6  10  13     2884.49     3247.54    217.85 o 
   7  10  13     5707.05     5994.00    382.93 o 
   8  10  13      997.20      916.58    183.23 o 
  -7  11  13      237.96      137.87    147.70 o 
  -6  11  13     3431.90     3100.00    125.50 o 
  -5  11  13    17219.57    16399.53    291.11 o 
  -4  11  13     5811.92     5954.26    126.10 o 
  -3  11  13     1056.60     1348.38    174.37 o 
  -2  11  13    11502.09     9706.06    545.75 o 
  -1  11  13    20473.90    17746.96   1570.31 o 
   0  11  13     1950.57     2260.90    224.61 o 
   1  11  13      832.21      783.68    120.83 o 
   2  11  13    12573.63    12394.22    275.80 o 
   3  11  13     4688.91     4581.55    131.55 o 
   4  11  13       91.31       42.65    127.46 o 
   5  11  13      250.77       80.16    150.14 o 
   6  11  13     6451.84     6474.37    202.07 o 
  -4  12  13     1741.23     1811.68    203.53 o 
  -3  12  13     1207.35      459.04    329.54 o 
  -2  12  13     6434.53     6254.83    237.16 o 
  -1  12  13      160.75     -129.06    387.04 o 
   0  12  13        4.28     -105.52    164.24 o 
   1  12  13     8382.21     7709.35    660.26 o 
   2  12  13     5884.78     5456.21    189.12 o 
   3  12  13       63.51       89.93    223.69 o 
   4  12  13     1438.99     1456.66    143.41 o 
 -14   0  14    50420.27    48722.63    388.05 o 
 -13   0  14    20674.25    20231.92    201.18 o 
 -12   0  14      208.29     -159.65    159.65 o 
 -11   0  14    11372.54    11077.26    764.87 o 
 -10   0  14    64752.11    64731.04   1067.18 o 
  -9   0  14     6487.21     6524.06    190.96 o 
  -8   0  14     5567.17     5378.74    290.70 o 
  -7   0  14    26913.61    25559.62    247.26 o 
  -6   0  14    27307.05    26673.90    259.88 o 
  -5   0  14    20374.19    19444.91    357.41 o 
  -4   0  14     4769.02     3826.42    661.36 o 
  -3   0  14    65859.58    64642.73    450.36 o 
  -2   0  14    44661.15    46874.01    367.67 o 
  -1   0  14    15506.05    15608.46    494.65 o 
   0   0  14       54.92       81.73    158.22 o 
   1   0  14    44673.18    42118.52    787.78 o 
   2   0  14      787.36     1081.08    112.12 o 
   3   0  14    36274.79    33608.90    947.83 o 
   4   0  14     1596.13     1536.76    252.24 o 
   5   0  14    14827.66    15249.36    801.78 o 
   6   0  14    30597.35    29661.60    829.83 o 
   7   0  14    27907.63    28119.13   1519.40 o 
   8   0  14     6365.42     5505.27   2185.33 o 
   9   0  14     2216.43     2135.23    169.80 o 
  10   0  14    12955.96    12751.03    224.73 o 
  11   0  14     7480.98     7765.63    265.12 o 
  12   0  14     1831.79     1718.00    269.55 o 
  13   0  14     2608.97     1765.42    286.61 o 
  14   0  14    29404.69    30634.73    361.94 o 
 -14   1  14      140.74      337.39    141.78 o 
 -13   1  14     4093.87     3997.56    404.29 o 
 -12   1  14      166.12      376.64    113.29 o 
 -11   1  14      119.43      -22.20    189.95 o 
 -10   1  14     8746.04     8766.68   1045.88 o 
  -9   1  14    18942.09    18605.33    304.13 o 
  -8   1  14      286.73       22.02    158.26 o 
  -7   1  14       70.59      168.31    158.80 o 
  -6   1  14     5816.56     5665.83     97.23 o 
  -5   1  14     6268.13     6266.62     54.55 o 
  -4   1  14       17.17      -41.70     82.70 o 
  -3   1  14      130.14      181.45     39.98 o 
  -2   1  14     7583.88     7398.90    373.88 o 
  -1   1  14     2980.95     2790.09    114.24 o 
   0   1  14       14.76      223.38    111.92 o 
   1   1  14     4450.45     4399.42     76.60 o 
   2   1  14    43455.70    42410.36    892.66 o 
   3   1  14     3127.75     3056.15    127.13 o 
   4   1  14      183.81       95.34     77.14 o 
   5   1  14     7422.25     6878.96    449.74 o 
   6   1  14    10974.97    11215.99    204.96 o 
   7   1  14        6.87      -18.53    145.38 o 
   8   1  14       52.80       74.67    139.60 o 
   9   1  14     6379.60     6465.49    200.08 o 
  10   1  14     1765.48     2121.01    158.92 o 
  11   1  14      170.49     -307.91    307.91 o 
  12   1  14      121.72      544.07    326.83 o 
  13   1  14     7338.63     7186.85    208.19 o 
 -14   2  14    16798.04    16454.93    162.70 o 
 -13   2  14     8259.46     8374.44    288.57 o 
 -12   2  14        3.17     -199.87    389.38 o 
 -11   2  14     5722.60     6044.22    146.10 o 
 -10   2  14    25428.98    25676.23    413.45 o 
  -9   2  14     4500.14     4219.37    294.50 o 
  -8   2  14      295.76      206.20     85.08 o 
  -7   2  14    13247.01    13230.10    248.93 o 
  -6   2  14    29259.18    27749.23    330.39 o 
  -5   2  14      626.82      553.41     94.80 o 
  -4   2  14      184.58      231.84     55.55 o 
  -3   2  14    24082.58    23589.79    290.38 o 
  -2   2  14    10656.88    10975.97    144.45 o 
  -1   2  14     4976.84     4548.62    129.21 o 
   0   2  14       57.01      144.30     73.90 o 
   1   2  14     9088.46     8543.30    175.66 o 
   2   2  14      112.82       56.97     50.73 o 
   3   2  14     5121.79     5176.68    261.74 o 
   4   2  14     1372.69     1236.19     72.06 o 
   5   2  14    15335.47    15118.69    246.55 o 
   6   2  14     3398.28     3564.24    270.45 o 
   7   2  14     7749.59     7577.30    224.19 o 
   8   2  14     2687.53     2429.78    197.34 o 
   9   2  14     1067.30     1286.14    143.21 o 
  10   2  14     7030.02     6769.23    485.92 o 
  11   2  14     4859.40     4693.67    205.72 o 
  12   2  14      989.23      284.65    409.19 o 
  13   2  14     2147.67     1058.53    327.97 o 
 -14   3  14       85.05      134.22    156.96 o 
 -13   3  14    17905.98    18139.15    190.18 o 
 -12   3  14     5605.84     5747.30    226.55 o 
 -11   3  14     3819.27     3966.64    187.14 o 
 -10   3  14    16840.80    16963.99    239.85 o 
  -9   3  14    67829.80    66644.28    973.59 o 
  -8   3  14     2127.38     2136.08    125.17 o 
  -7   3  14     3716.26     3797.32    157.74 o 
  -6   3  14    40382.10    40744.19    344.66 o 
  -5   3  14    68602.32    67308.47    604.00 o 
  -4   3  14        4.54       57.55     52.60 o 
  -3   3  14     1713.14     1823.22     85.79 o 
  -2   3  14   100925.25   101947.96   1122.64 o 
  -1   3  14    40432.62    39427.64    498.95 o 
   0   3  14     3503.49     3753.74     72.55 o 
   1   3  14    35032.55    35323.05    585.73 o 
   2   3  14   138229.34   136801.56   1136.89 o 
   3   3  14    12026.43    11809.70    262.59 o 
   4   3  14      269.47      301.17     93.86 o 
   5   3  14    29949.22    27418.58   1359.85 o 
   6   3  14    76608.22    80060.34   3300.25 o 
   7   3  14     1074.62      866.07    122.34 o 
   8   3  14     2507.03     2315.13    104.77 o 
   9   3  14    59253.29    58876.02   1492.30 o 
  10   3  14    27019.04    26779.79    277.26 o 
  11   3  14      575.32      445.42    207.57 o 
  12   3  14     5517.78     5285.95    266.31 o 
  13   3  14    40455.88    42977.50   1524.78 o 
 -13   4  14        2.91     -211.35    211.35 o 
 -12   4  14     4072.56     3799.35    396.77 o 
 -11   4  14      104.26     -137.35    137.35 o 
 -10   4  14     1063.38      941.88    121.93 o 
  -9   4  14      648.13      377.19    141.18 o 
  -8   4  14     1659.88     1748.84    182.60 o 
  -7   4  14      202.49      269.41     82.89 o 
  -6   4  14       53.43       79.74     89.39 o 
  -5   4  14     8224.09     9046.74    152.06 o 
  -4   4  14     1479.74     1612.25    125.49 o 
  -3   4  14     2680.15     2687.72     79.29 o 
  -2   4  14     3526.29     3493.83     86.32 o 
  -1   4  14     1621.54     1609.51     90.84 o 
   0   4  14      232.09      262.54     46.81 o 
   1   4  14     5193.78     5339.26     62.03 o 
   2   4  14      236.46      158.70     57.97 o 
   3   4  14     1619.93     1615.67    102.67 o 
   4   4  14       24.01       95.50    120.18 o 
   5   4  14      466.78      553.19    143.70 o 
   6   4  14      706.50      780.14    134.71 o 
   7   4  14      888.33      785.22    100.51 o 
   8   4  14     3659.19     3941.47    315.30 o 
   9   4  14     5248.70     5035.39    247.34 o 
  10   4  14      214.65      233.71    138.50 o 
  11   4  14       11.60      -30.76    137.35 o 
  12   4  14      893.56      -73.20    613.68 o 
  13   4  14       16.81     -375.30    375.30 o 
 -13   5  14    20573.12    19909.52    330.52 o 
 -12   5  14     6380.46     6197.11    169.23 o 
 -11   5  14       94.97      100.47    144.12 o 
 -10   5  14     7572.50     7403.69    152.46 o 
  -9   5  14    32898.82    33405.68    399.51 o 
  -8   5  14     2555.03     2510.06    128.63 o 
  -7   5  14     3156.79     2991.98    144.87 o 
  -6   5  14    44325.26    43863.10    380.76 o 
  -5   5  14    40898.17    41272.20    698.64 o 
  -4   5  14     6983.98     6594.77     78.73 o 
  -3   5  14     9162.69     9134.27     72.99 o 
  -2   5  14    86895.43    89914.64    744.72 o 
  -1   5  14    33771.87    34289.35    272.99 o 
   0   5  14     2269.62     1991.63    100.11 o 
   1   5  14    21248.38    22051.59    190.76 o 
   2   5  14    69445.61    71547.87    939.74 o 
   3   5  14    23012.43    22585.32    305.87 o 
   4   5  14     4100.78     3907.42     89.29 o 
   5   5  14    39624.83    39929.69    553.52 o 
   6   5  14    58237.36    58535.34    434.95 o 
   7   5  14     6945.60     6970.24    138.79 o 
   8   5  14     6489.37     6399.75    206.07 o 
   9   5  14    42713.61    46875.07   3079.76 o 
  10   5  14    27360.79    26808.78    718.44 o 
  11   5  14      564.83      518.83    181.59 o 
  12   5  14     5178.71     6318.51    231.77 o 
 -12   6  14     4234.36     3821.33    174.49 o 
 -11   6  14     1082.48     1020.07    223.73 o 
 -10   6  14    22406.23    21546.14    394.23 o 
  -9   6  14       54.15      208.48    141.93 o 
  -8   6  14     2647.02     2710.42    133.21 o 
  -7   6  14    12316.23    12386.68    233.72 o 
  -6   6  14    22966.83    23455.59    163.38 o 
  -5   6  14     3900.45     3612.79    128.60 o 
  -4   6  14     3285.31     3533.72     69.04 o 
  -3   6  14    24899.98    25533.50    170.65 o 
  -2   6  14     8372.82     8355.29     74.58 o 
  -1   6  14    13809.95    13838.96    166.00 o 
   0   6  14        1.86       65.19     67.25 o 
   1   6  14    29358.09    29391.81    358.81 o 
   2   6  14        0.33      -19.10     85.00 o 
   3   6  14    18995.12    19439.52    178.41 o 
   4   6  14     7962.83     7963.95    107.92 o 
   5   6  14    13855.39    13607.94    174.96 o 
   6   6  14     9059.68     8965.24     98.68 o 
   7   6  14     9880.23     9578.53    193.80 o 
   8   6  14     6706.78     6575.00    242.43 o 
   9   6  14     2605.11     2707.69    119.22 o 
  10   6  14    12399.71    12340.83    362.96 o 
  11   6  14     3203.30     3063.60    283.33 o 
  12   6  14     2467.93     2690.64    483.76 o 
 -12   7  14     3424.66     2778.91    230.74 o 
 -11   7  14     2135.09     1671.18    138.70 o 
 -10   7  14      156.60       66.23    252.93 o 
  -9   7  14      274.34      551.91    136.27 o 
  -8   7  14     4249.26     4263.60     98.23 o 
  -7   7  14    12478.76    12818.57    570.54 o 
  -6   7  14     4067.69     4262.62     86.56 o 
  -5   7  14     5359.50     5372.78     90.23 o 
  -4   7  14    10699.33    10507.35     85.79 o 
  -3   7  14     6171.80     6716.18     89.95 o 
  -2   7  14     7204.78     7643.76    145.48 o 
  -1   7  14     7420.80     7509.08    160.90 o 
   0   7  14    14161.99    12811.44    515.90 o 
   1   7  14     7768.45     8162.29    128.64 o 
   2   7  14     1764.97     1717.64     83.30 o 
   3   7  14     6646.10     6428.03     97.88 o 
   4   7  14    14647.65    14604.97    212.61 o 
   5   7  14     9377.80     9531.98    213.27 o 
   6   7  14     3711.61     3970.51    143.90 o 
   7   7  14     7603.54     7378.29    448.89 o 
   8   7  14     6668.35     6310.91    372.44 o 
   9   7  14     4553.58     4178.67    330.86 o 
  10   7  14     4993.89     4790.17    192.01 o 
  11   7  14     7196.94     6179.44    553.59 o 
 -11   8  14     3975.33     3565.97    146.53 o 
 -10   8  14    25852.85    25104.71    557.54 o 
  -9   8  14      956.38     1277.72    141.46 o 
  -8   8  14      200.88      121.32    109.87 o 
  -7   8  14    18214.67    17492.63    316.86 o 
  -6   8  14    31380.74    31565.49    359.55 o 
  -5   8  14      241.91      401.52    123.62 o 
  -4   8  14       19.62       82.65     94.43 o 
  -3   8  14    16938.68    17252.44    278.68 o 
  -2   8  14     1841.62     1784.09     94.93 o 
  -1   8  14     7714.05     7629.10     74.94 o 
   0   8  14      589.97      530.34     73.09 o 
   1   8  14    16751.20    17028.62    179.25 o 
   2   8  14      203.91      149.36     80.70 o 
   3   8  14    10512.02     9824.12    319.84 o 
   4   8  14     2211.62     2098.56    133.14 o 
   5   8  14    12536.49    11512.30    527.38 o 
   6   8  14     1642.32     1722.55    117.04 o 
   7   8  14     6540.47     5650.22    339.72 o 
   8   8  14     1523.51     1781.65    188.13 o 
   9   8  14       11.82      351.84    101.02 o 
  10   8  14    18695.38    18835.74   1013.17 o 
 -10   9  14      164.15     -173.08    262.16 o 
  -9   9  14     5361.34     4914.47    414.02 o 
  -8   9  14     1865.33     1697.06    123.12 o 
  -7   9  14     9633.71     9182.67    395.55 o 
  -6   9  14     6458.41     5933.28    304.43 o 
  -5   9  14     7552.13     6976.63    234.02 o 
  -4   9  14     6602.94     6478.06     79.90 o 
  -3   9  14     1674.78     1694.51     76.46 o 
  -2   9  14    15406.28    14233.79    291.50 o 
  -1   9  14      648.59      596.28     85.61 o 
   0   9  14    16786.28    15991.67    162.68 o 
   1   9  14     1001.44     1094.42    115.84 o 
   2   9  14     8837.59     8657.67    275.05 o 
   3   9  14     1886.06     1757.33    128.64 o 
   4   9  14    11198.46     9832.56    506.78 o 
   5   9  14     3314.80     2654.16    312.39 o 
   6   9  14     9051.65     8475.17    304.74 o 
   7   9  14     3504.05     3540.03    166.17 o 
   8   9  14     3190.26     3218.54    160.50 o 
   9   9  14     5255.69     5610.94    208.05 o 
  -8  10  14     2916.67     2888.18    157.16 o 
  -7  10  14     2444.93     2335.00    136.24 o 
  -6  10  14     2780.73     2311.28    178.29 o 
  -5  10  14     4442.07     4199.24    308.49 o 
  -4  10  14     2284.21     2132.75    103.37 o 
  -3  10  14     1643.16     1489.59    104.35 o 
  -2  10  14      683.79      675.23     98.46 o 
  -1  10  14     1016.27      853.71     85.96 o 
   0  10  14     2395.78     2337.84     97.96 o 
   1  10  14      459.57      413.26     93.45 o 
   2  10  14      256.88      219.91     86.92 o 
   3  10  14       23.10       77.95    172.40 o 
   4  10  14      859.69     1141.24    126.19 o 
   5  10  14      760.74      731.32    141.56 o 
   6  10  14       42.39     -100.39    133.73 o 
   7  10  14      200.50       95.50    156.58 o 
   8  10  14      996.80     1351.79    232.66 o 
  -6  11  14    13586.89    13042.45    175.10 o 
  -5  11  14    15249.44    14675.15    273.56 o 
  -4  11  14      559.14      369.00    124.58 o 
  -3  11  14       21.40      121.30    151.22 o 
  -2  11  14    26167.44    22769.17    942.09 o 
  -1  11  14    11562.65    10883.99    576.48 o 
   0  11  14      391.96      482.79    127.45 o 
   1  11  14     2793.64     2014.86    166.97 o 
   2  11  14    18540.36    18565.57    345.49 o 
   3  11  14      555.84      507.18    145.51 o 
   4  11  14      124.65       98.95    167.88 o 
   5  11  14    15147.32    15146.81    508.82 o 
   6  11  14    18688.52    18901.87    624.12 o 
  -4  12  14     3066.41     2799.78    192.67 o 
  -3  12  14     2041.42     2153.22    201.30 o 
  -2  12  14       25.17     -174.76    174.76 o 
  -1  12  14    11363.02    11211.94    222.08 o 
   0  12  14      645.74      780.19    193.59 o 
   1  12  14     5409.19     4539.84    270.25 o 
   2  12  14      262.45      224.17    202.26 o 
   3  12  14     4755.13     4759.42    177.47 o 
 -14   1  15     4943.32     4857.05    146.38 o 
 -13   1  15    14843.58    14641.64    355.31 o 
 -12   1  15     1651.43     1777.47    112.95 o 
 -11   1  15     3671.19     3536.85    104.35 o 
 -10   1  15    10552.10    10325.10    134.05 o 
  -9   1  15     5192.91     5482.67    156.48 o 
  -8   1  15    15228.05    15236.26    125.84 o 
  -7   1  15      838.79      798.88    122.40 o 
  -6   1  15    12022.49    12734.00    176.37 o 
  -5   1  15     4975.89     5805.93    103.01 o 
  -4   1  15    52570.23    54545.93    488.28 o 
  -3   1  15      164.48      638.39    242.26 o 
  -2   1  15    15241.00    16014.79    128.34 o 
  -1   1  15    22293.48    23236.83    441.18 o 
   0   1  15    45411.30    44779.54    710.13 o 
   1   1  15      635.64      751.00    109.18 o 
   2   1  15      761.74      891.17    147.88 o 
   3   1  15    50915.30    51122.33    760.99 o 
   4   1  15    42691.51    38173.78   1587.40 o 
   5   1  15      837.06      843.31    114.05 o 
   6   1  15    16640.16    16249.07    224.08 o 
   7   1  15    88677.68    86114.30   1608.45 o 
   8   1  15    11899.71    11661.30    171.37 o 
   9   1  15      140.60       16.46    167.09 o 
  10   1  15    11478.53    12438.96    280.65 o 
  11   1  15    30703.66    30978.06    654.29 o 
  12   1  15     3135.86     3113.38    249.39 o 
  13   1  15     1424.68     1652.65    327.09 o 
 -14   2  15       78.29      307.33    153.19 o 
 -13   2  15     8633.37     8032.73    183.09 o 
 -12   2  15    18308.68    18678.84    290.05 o 
 -11   2  15       77.14     -194.00    194.00 o 
 -10   2  15      759.38      696.61     95.05 o 
  -9   2  15    55415.75    56109.07    555.66 o 
  -8   2  15    34526.77    34814.97    161.36 o 
  -7   2  15       95.94      187.14    123.38 o 
  -6   2  15     5033.07     5126.06     97.79 o 
  -5   2  15    50467.50    51162.60    670.45 o 
  -4   2  15     9227.30     9758.97    295.89 o 
  -3   2  15      769.77      796.64     42.55 o 
  -2   2  15    31801.12    31134.34    723.13 o 
  -1   2  15    48507.70    48135.93    557.22 o 
   0   2  15       12.29       -9.55     52.19 o 
   1   2  15        5.95       91.32     94.02 o 
   2   2  15    62995.16    62445.41   1119.81 o 
   3   2  15    41048.87    40883.01    571.42 o 
   4   2  15      156.45      195.12     70.20 o 
   5   2  15      826.25     1078.29     91.48 o 
   6   2  15    31346.94    30434.14    655.35 o 
   7   2  15     2456.47     2420.13    182.70 o 
   8   2  15     5604.40     5749.68    118.85 o 
   9   2  15     4672.29     4505.45    130.49 o 
  10   2  15    18606.64    19498.46    593.47 o 
  11   2  15      128.47      199.11    210.12 o 
  12   2  15     4435.00     4621.67    168.07 o 
  13   2  15     8036.14     8534.15    216.29 o 
 -13   3  15      210.94      202.56    424.49 o 
 -12   3  15      941.41      480.07    364.00 o 
 -11   3  15      115.60       -0.44    219.74 o 
 -10   3  15      361.33      298.46    103.65 o 
  -9   3  15        6.61       38.73    122.29 o 
  -8   3  15      260.09      297.87    168.98 o 
  -7   3  15      836.18     1036.08     92.63 o 
  -6   3  15      363.65      452.20     73.22 o 
  -5   3  15      497.60      321.38     76.50 o 
  -4   3  15      519.20      364.19     86.54 o 
  -3   3  15      668.12      589.67     50.01 o 
  -2   3  15      409.16      265.78     96.69 o 
  -1   3  15    10301.72    10737.24    173.23 o 
   0   3  15    12343.61    12481.88    227.98 o 
   1   3  15     1449.65     1407.69     72.93 o 
   2   3  15     3146.91     3246.26     60.57 o 
   3   3  15     2841.19     3077.38     72.64 o 
   4   3  15     2441.79     2281.97     88.53 o 
   5   3  15     2289.93     2412.35    119.98 o 
   6   3  15     4245.15     4212.03    160.24 o 
   7   3  15     5835.60     5773.00    198.92 o 
   8   3  15     2847.67     3087.01    277.71 o 
   9   3  15     3173.15     3482.13    114.21 o 
  10   3  15     5659.65     5384.01    403.53 o 
  11   3  15     7269.59     8155.46    404.40 o 
  12   3  15     4205.31     3854.37    378.05 o 
  13   3  15      926.14      756.74    194.64 o 
 -13   4  15    22457.25    22053.35    205.60 o 
 -12   4  15    32730.62    31918.48    331.15 o 
 -11   4  15      392.02      376.35    264.11 o 
 -10   4  15     2434.81     2347.74    114.68 o 
  -9   4  15    58657.08    62337.39   3034.85 o 
  -8   4  15    33889.90    32515.16    671.35 o 
  -7   4  15      499.38      493.81     79.60 o 
  -6   4  15    21044.87    20277.96    158.18 o 
  -5   4  15    85072.44    85523.75    935.36 o 
  -4   4  15    25154.11    25193.86    202.62 o 
  -3   4  15       43.92       52.25     73.30 o 
  -2   4  15    48919.80    49404.14    635.61 o 
  -1   4  15    89307.85    89299.48    826.32 o 
   0   4  15      261.42      123.80     68.23 o 
   1   4  15      183.21      245.29     80.10 o 
   2   4  15    59073.09    59418.53    673.87 o 
   3   4  15    42732.52    43436.25    441.35 o 
   4   4  15     1463.50     1465.51    118.97 o 
   5   4  15      973.73     1098.96     80.80 o 
   6   4  15    45383.04    44573.88    824.77 o 
   7   4  15     7950.64     8513.57    355.46 o 
   8   4  15     2395.16     2594.20    150.76 o 
   9   4  15     8509.15     8421.38    294.51 o 
  10   4  15    25319.87    27029.73   1193.99 o 
  11   4  15      256.06       72.92    196.48 o 
  12   4  15     2445.14     2271.25    145.33 o 
 -12   5  15     1559.18     1614.57    187.32 o 
 -11   5  15     3216.58     3361.78    172.06 o 
 -10   5  15     2188.69     2447.18    328.59 o 
  -9   5  15     3424.79     3075.40    153.86 o 
  -8   5  15     5196.15     5022.17    125.19 o 
  -7   5  15      406.59      500.59     96.12 o 
  -6   5  15     9475.19     9330.61     83.50 o 
  -5   5  15      883.91      878.31     75.76 o 
  -4   5  15    26959.92    26247.23    331.91 o 
  -3   5  15       41.07       53.05     60.05 o 
  -2   5  15    13165.13    13237.16    181.38 o 
  -1   5  15     2586.32     2627.51     69.51 o 
   0   5  15     6895.30     7115.02    100.70 o 
   1   5  15     1571.22     1521.51    105.62 o 
   2   5  15     1594.98     1868.77    102.91 o 
   3   5  15    11643.35    11562.36    140.50 o 
   4   5  15     4863.26     4647.16    116.49 o 
   5   5  15    11769.49    11843.83    180.43 o 
   6   5  15      149.56      116.02    120.37 o 
   7   5  15    10091.35    10455.34    349.61 o 
   8   5  15     1051.28      932.39    110.69 o 
   9   5  15     9337.18     9509.93    257.28 o 
  10   5  15      621.67      683.61    139.64 o 
  11   5  15     7325.04     7965.57    438.38 o 
  12   5  15      362.54      406.71    276.73 o 
 -12   6  15    20465.69    19780.97    857.83 o 
 -11   6  15     8158.74     8954.71    604.59 o 
 -10   6  15     4277.83     3852.37    287.19 o 
  -9   6  15    16419.18    15748.53    232.38 o 
  -8   6  15     8673.97     8570.56    296.42 o 
  -7   6  15     4782.37     4765.36    100.91 o 
  -6   6  15    19500.77    19479.48    218.42 o 
  -5   6  15    34485.99    34814.37    429.01 o 
  -4   6  15    17383.64    16963.94    112.55 o 
  -3   6  15     6094.36     6250.06     91.78 o 
  -2   6  15    17220.07    16829.04    178.55 o 
  -1   6  15    32690.81    33299.15    193.99 o 
   0   6  15    15537.97    16502.01    175.62 o 
   1   6  15     6781.76     6702.22    304.06 o 
   2   6  15    22569.26    22842.52    308.49 o 
   3   6  15    10989.24    11222.03    197.43 o 
   4   6  15     2308.48     2269.58    173.18 o 
   5   6  15     5264.53     5577.38    232.77 o 
   6   6  15    13235.77    13261.58    191.92 o 
   7   6  15     6971.39     7141.56    233.59 o 
   8   6  15      578.48      335.75    129.93 o 
   9   6  15     2175.34     1718.06    289.31 o 
  10   6  15     4175.34     4489.74    371.21 o 
  11   6  15     1104.07      970.99    286.81 o 
 -11   7  15     8455.63     8196.26    266.80 o 
 -10   7  15     8464.62     8081.87    279.11 o 
  -9   7  15     2308.70     2149.47    172.16 o 
  -8   7  15    16510.54    16276.51    187.66 o 
  -7   7  15     1947.67     1925.11     91.42 o 
  -6   7  15    15468.28    15524.82    132.97 o 
  -5   7  15      159.11       10.70    105.99 o 
  -4   7  15    27853.75    27616.89    386.37 o 
  -3   7  15      307.38      361.53     66.22 o 
  -2   7  15     6614.50     6738.91    115.31 o 
  -1   7  15    10624.63    10753.91    111.48 o 
   0   7  15    36880.13    36629.54    239.82 o 
   1   7  15      766.89      817.66    135.14 o 
   2   7  15      659.06      666.29     91.09 o 
   3   7  15    38956.11    38288.37    509.67 o 
   4   7  15    15115.47    15768.98    231.53 o 
   5   7  15     3787.52     3804.95    188.86 o 
   6   7  15     1586.05     1685.93     97.53 o 
   7   7  15    30754.01    31436.94    804.35 o 
   8   7  15     3011.75     2609.96    153.50 o 
   9   7  15      923.71     1184.17    132.95 o 
  10   7  15    14393.87    13005.95    691.98 o 
  11   7  15    26020.82    28051.07   1700.39 o 
 -10   8  15     4869.98     4760.69    243.06 o 
  -9   8  15     1031.96     1176.52    184.75 o 
  -8   8  15      161.23       62.20    175.54 o 
  -7   8  15    17642.96    16734.31    298.75 o 
  -6   8  15     5566.19     5314.10    208.43 o 
  -5   8  15      332.25      442.66    150.72 o 
  -4   8  15     3553.34     3364.23    151.22 o 
  -3   8  15    11732.94    12031.82    162.89 o 
  -2   8  15       17.64      -20.51     88.07 o 
  -1   8  15     1444.57     1385.05    185.42 o 
   0   8  15     6307.42     6961.82    115.59 o 
   1   8  15    13108.45    12377.23    111.20 o 
   2   8  15      578.16      695.73    102.85 o 
   3   8  15      767.32      719.22     86.91 o 
   4   8  15     8581.27     7704.94    196.99 o 
   5   8  15     5164.31     4836.03    240.95 o 
   6   8  15     1763.68     1670.43    200.08 o 
   7   8  15       65.54      170.89    120.62 o 
   8   8  15     5109.29     4899.87    220.84 o 
   9   8  15        1.95      219.62    145.52 o 
  10   8  15     3036.42     3131.99    294.06 o 
  -9   9  15      326.06      100.59    106.46 o 
  -8   9  15     3318.95     3050.54    172.45 o 
  -7   9  15     1292.88     1379.93    101.01 o 
  -6   9  15      714.71      879.95     90.36 o 
  -5   9  15      111.87       28.91    109.67 o 
  -4   9  15     5219.23     5021.97     89.33 o 
  -3   9  15     1356.26     1166.37     83.90 o 
  -2   9  15      848.48      791.96    120.88 o 
  -1   9  15    12152.87    12246.00    121.73 o 
   0   9  15    13088.25    12215.04    129.69 o 
   1   9  15     1000.48      772.37    145.29 o 
   2   9  15      746.59      852.65     92.97 o 
   3   9  15    14537.14    13824.72    501.64 o 
   4   9  15    15257.30    15580.37    190.40 o 
   5   9  15     1403.42     1078.91    104.73 o 
   6   9  15     3586.88     3230.38    253.13 o 
   7   9  15    12265.18    12781.66    216.81 o 
   8   9  15     7472.15     7652.46    227.88 o 
   9   9  15     3625.92     3603.91    200.04 o 
  -8  10  15     3801.49     3672.31    147.95 o 
  -7  10  15     4529.22     4340.26    149.01 o 
  -6  10  15      554.51      523.86    101.78 o 
  -5  10  15    24090.68    22542.29    665.16 o 
  -4  10  15     1236.19     1446.66    136.73 o 
  -3  10  15     7071.00     6826.80    187.09 o 
  -2  10  15     6691.29     6346.99    229.98 o 
  -1  10  15    26118.62    26038.33    741.98 o 
   0  10  15      516.31      403.83    112.06 o 
   1  10  15     3985.39     3349.00    160.34 o 
   2  10  15    10314.22     9272.28    463.93 o 
   3  10  15     4035.39     3871.88    173.49 o 
   4  10  15     6465.47     6863.86    164.77 o 
   5  10  15      203.50      296.66    227.82 o 
   6  10  15    18933.69    18632.22    567.06 o 
   7  10  15     2293.54     2562.38    169.79 o 
  -6  11  15     5630.77     4982.50    184.33 o 
  -5  11  15      955.73      951.58    116.54 o 
  -4  11  15      186.13        4.25    134.80 o 
  -3  11  15     1628.00     1159.89    109.71 o 
  -2  11  15     5675.46     5177.59    200.63 o 
  -1  11  15       38.91      130.38    165.41 o 
   0  11  15      632.96      630.45    103.13 o 
   1  11  15     4596.26     4125.66    258.07 o 
   2  11  15     5893.70     5808.37    164.74 o 
   3  11  15      735.14      776.11    117.88 o 
   4  11  15     3354.88     3395.20    241.77 o 
   5  11  15    12733.46    12664.79    190.59 o 
  -2  12  15     7375.16     7551.71    335.46 o 
  -1  12  15    15799.38    15418.60    374.19 o 
   0  12  15     3814.55     3791.57    214.40 o 
   1  12  15     1386.62     1427.96    139.26 o 
   2  12  15    12185.62    10955.30    500.98 o 
 -13   0  16     4109.70     4101.75    230.36 o 
 -12   0  16     2156.41     2247.75    285.48 o 
 -11   0  16    37156.16    35351.20    891.85 o 
 -10   0  16     4367.16     4294.82    438.99 o 
  -9   0  16       45.31      516.72    155.94 o 
  -8   0  16    32857.02    31513.63    398.38 o 
  -7   0  16    51990.90    50111.63   1032.35 o 
  -6   0  16     1332.53     1474.35    157.07 o 
  -5   0  16     2266.00     1956.25     74.78 o 
  -4   0  16    81746.23    79329.69   2565.82 o 
  -3   0  16    78140.96    82046.68   1327.44 o 
  -2   0  16      570.82      763.65    195.98 o 
  -1   0  16     1260.44     1106.08    148.26 o 
   0   0  16   104845.77   101765.20   2208.95 o 
   1   0  16    29119.10    29081.36    661.51 o 
   2   0  16        1.28      -66.99    149.29 o 
   3   0  16    33951.64    32164.92    852.86 o 
   4   0  16   114493.56    91344.51  19422.86 o 
   5   0  16     8609.32     9033.76    268.74 o 
   6   0  16      105.87      133.89    242.00 o 
   7   0  16    71769.77    70972.70   1775.58 o 
   8   0  16    55203.90    52265.86    534.52 o 
   9   0  16      647.49      479.00    208.69 o 
  10   0  16      257.80       82.89    220.71 o 
  11   0  16    27015.25    26895.25    739.70 o 
  12   0  16    11999.30    12014.50    978.23 o 
  13   0  16       53.22      -49.87    288.58 o 
 -13   1  16      284.46       66.45    337.22 o 
 -12   1  16     6357.64     6245.64    176.18 o 
 -11   1  16      169.56      341.17    209.53 o 
 -10   1  16     2596.23     2531.12     91.92 o 
  -9   1  16     3465.90     3214.31    187.76 o 
  -8   1  16    11248.86    10892.45     75.26 o 
  -7   1  16      342.94      464.93    198.98 o 
  -6   1  16     5335.74     5063.00    132.71 o 
  -5   1  16     2224.62     2354.84     75.68 o 
  -4   1  16     3533.80     3660.72    161.12 o 
  -3   1  16     1402.32     1376.55    185.85 o 
  -2   1  16      993.47      963.51    148.99 o 
  -1   1  16    11565.13    11732.94    239.98 o 
   0   1  16     1357.91     1649.97    124.64 o 
   1   1  16    12252.33    11900.62    161.14 o 
   2   1  16      525.37      543.27     42.36 o 
   3   1  16    10976.05    10800.05    181.16 o 
   4   1  16       78.43      159.46    143.22 o 
   5   1  16     2754.50     2560.43     90.70 o 
   6   1  16      242.31      252.18    108.96 o 
   7   1  16       58.68        8.16    143.92 o 
   8   1  16     6033.70     5710.33    245.30 o 
   9   1  16     2410.96     2842.10    127.09 o 
  10   1  16      924.90      809.45    208.86 o 
  11   1  16        2.45     -219.52    219.52 o 
  12   1  16     5333.58     5613.79    207.52 o 
  13   1  16      277.48     -256.60    289.67 o 
 -13   2  16      264.74      125.67    152.00 o 
 -12   2  16     1121.83     1009.15    311.02 o 
 -11   2  16    16146.19    16162.60    361.76 o 
 -10   2  16     6238.34     6289.06    168.12 o 
  -9   2  16      293.53     -132.16    146.78 o 
  -8   2  16    15772.86    15478.69    254.98 o 
  -7   2  16    39551.39    38643.77    225.91 o 
  -6   2  16     2991.47     3376.94     92.45 o 
  -5   2  16      700.31      699.31     77.02 o 
  -4   2  16    44975.23    42756.06    763.05 o 
  -3   2  16    39923.45    38782.21   1300.95 o 
  -2   2  16      652.16      798.49    182.01 o 
  -1   2  16    18157.73    18370.58    367.36 o 
   0   2  16    66077.23    64344.96   1099.25 o 
   1   2  16    16384.92    15667.41    272.91 o 
   2   2  16      431.26      421.19     61.67 o 
   3   2  16    16173.80    15805.50    179.82 o 
   4   2  16    38125.18    39957.53   1703.44 o 
   5   2  16     7387.96     7102.31    185.56 o 
   6   2  16     1137.91     1079.32    101.77 o 
   7   2  16    34686.11    34285.38    541.71 o 
   8   2  16    28323.25    28029.12    422.84 o 
   9   2  16      929.69     1042.63    239.48 o 
  10   2  16     5068.15     4530.34    237.94 o 
  11   2  16    23198.49    22875.16    697.98 o 
  12   2  16     9927.13     9845.55    433.50 o 
  13   2  16      127.75       24.74    324.44 o 
 -13   3  16     3306.80     3132.99    233.53 o 
 -12   3  16    32919.24    32771.50    357.95 o 
 -11   3  16     4579.06     4466.84    114.24 o 
 -10   3  16     3682.43     3872.23    136.93 o 
  -9   3  16    20991.33    21249.15    325.30 o 
  -8   3  16    62700.46    60590.97    874.30 o 
  -7   3  16      802.44      725.35     82.21 o 
  -6   3  16     1604.29     1596.95     71.25 o 
  -5   3  16    29168.76    29425.67    580.45 o 
  -4   3  16    26914.38    26320.73    639.27 o 
  -3   3  16     6353.31     6598.75    121.16 o 
  -2   3  16       19.34       28.58     76.24 o 
  -1   3  16    43410.05    40993.79   1375.03 o 
   0   3  16     1762.78     1641.34     53.56 o 
   1   3  16    23478.50    23006.59    307.23 o 
   2   3  16      620.22      801.58     89.14 o 
   3   3  16    38916.90    36788.69   1502.33 o 
   4   3  16      157.46      243.84     80.79 o 
   5   3  16     8681.51     8777.25    187.70 o 
   6   3  16     2312.93     2297.88    123.70 o 
   7   3  16     9150.75     9694.63    386.04 o 
   8   3  16    14981.72    15021.54    734.86 o 
   9   3  16    10646.82    10903.94    254.15 o 
  10   3  16     5729.32     6048.19    231.66 o 
  11   3  16       12.71      124.28    166.35 o 
  12   3  16    24630.83    24617.21    768.09 o 
 -13   4  16     2930.86     2616.14    259.18 o 
 -12   4  16     1480.24     1485.57    461.59 o 
 -11   4  16       47.67       29.74    241.68 o 
 -10   4  16      675.47      481.51    151.66 o 
  -9   4  16     5449.48     5918.00    207.18 o 
  -8   4  16      241.73      162.16    175.39 o 
  -7   4  16      122.19      -51.09    138.30 o 
  -6   4  16     3584.32     3624.31    128.72 o 
  -5   4  16     2475.46     2287.64    111.03 o 
  -4   4  16     9370.07     9512.26    140.48 o 
  -3   4  16     3328.88     3185.91    107.27 o 
  -2   4  16    10916.30    10961.14    183.94 o 
  -1   4  16     5455.78     5604.53     61.00 o 
   0   4  16      734.84      789.85     63.87 o 
   1   4  16     2090.16     2190.69     59.02 o 
   2   4  16     5566.35     5581.98     60.33 o 
   3   4  16      773.09      889.91     61.73 o 
   4   4  16      839.86      764.89    101.59 o 
   5   4  16     4088.61     4099.77    123.02 o 
   6   4  16     1930.58     1896.76    236.28 o 
   7   4  16       71.42       32.38    137.61 o 
   8   4  16     2342.22     2582.69    124.61 o 
   9   4  16     1141.91     1424.84    259.29 o 
  10   4  16     1991.06     1940.32    579.14 o 
  11   4  16       21.38      418.25    177.21 o 
  12   4  16     1362.58     1417.37    202.29 o 
 -12   5  16    27356.11    27075.96    765.01 o 
 -11   5  16    12959.97    12276.05    197.47 o 
 -10   5  16      460.00      483.66    129.05 o 
  -9   5  16     7791.97     7543.30    274.34 o 
  -8   5  16    19013.33    18305.15    318.19 o 
  -7   5  16       66.85      134.68     81.79 o 
  -6   5  16       86.50       -0.53     93.53 o 
  -5   5  16    22330.35    23280.07    349.76 o 
  -4   5  16    16286.33    16517.69    297.75 o 
  -3   5  16       31.69      115.11     59.75 o 
  -2   5  16      106.78      -11.00     84.35 o 
  -1   5  16    32210.39    32980.83    383.00 o 
   0   5  16     7333.01     6920.16    120.96 o 
   1   5  16     3965.66     4042.10    138.77 o 
   2   5  16     1086.63     1191.77    100.53 o 
   3   5  16    13659.79    13517.90    178.18 o 
   4   5  16     4891.51     4654.71     81.80 o 
   5   5  16    15695.55    16034.88    260.77 o 
   6   5  16     3721.24     3889.04    103.55 o 
   7   5  16     4929.60     4962.20    114.35 o 
   8   5  16     6942.97     6933.71    478.44 o 
   9   5  16     4887.34     4752.92    231.66 o 
  10   5  16     1015.31     1137.08    204.66 o 
  11   5  16        6.53      288.77    233.36 o 
  12   5  16     7888.71     8200.98    328.36 o 
 -12   6  16      576.63      309.96    283.81 o 
 -11   6  16    21349.41    21846.06   1318.73 o 
 -10   6  16      722.35      683.40    133.87 o 
  -9   6  16     3344.32     3502.94    326.29 o 
  -8   6  16     9086.98     8677.62    251.36 o 
  -7   6  16    19252.36    19365.62    304.72 o 
  -6   6  16      482.98      543.15    127.36 o 
  -5   6  16     2690.79     2862.25    102.69 o 
  -4   6  16    32765.27    32918.62    342.82 o 
  -3   6  16    18608.33    18731.88    362.09 o 
  -2   6  16     4880.06     5275.76    104.79 o 
  -1   6  16       51.31      195.33     78.00 o 
   0   6  16    36426.15    37707.71    416.86 o 
   1   6  16     8233.35     8072.25    190.37 o 
   2   6  16     1670.75     1664.85     92.88 o 
   3   6  16    15753.46    16518.82    147.37 o 
   4   6  16    42696.43    43368.79    494.38 o 
   5   6  16       63.97       43.40     76.74 o 
   6   6  16     1617.58     1290.59    107.11 o 
   7   6  16    15287.27    15258.00    503.10 o 
   8   6  16    18871.42    18556.43    522.96 o 
   9   6  16      993.04      991.61    209.74 o 
  10   6  16        7.41      -60.47    156.72 o 
  11   6  16    17531.81    16981.49    805.93 o 
 -11   7  16     6640.65     5918.39    147.08 o 
 -10   7  16     4613.26     4360.89    159.38 o 
  -9   7  16      924.46     1038.60    109.11 o 
  -8   7  16      399.97      421.47    111.73 o 
  -7   7  16     1069.93      861.73    101.80 o 
  -6   7  16     5706.14     5328.36    109.80 o 
  -5   7  16     3371.24     3394.66    117.34 o 
  -4   7  16     1196.13     1174.93     70.21 o 
  -3   7  16     1789.04     1736.64    127.63 o 
  -2   7  16      505.86      779.21     63.67 o 
  -1   7  16       84.47       64.84     86.63 o 
   0   7  16      206.32      -24.97     91.72 o 
   1   7  16     3783.34     3937.92     71.58 o 
   2   7  16       79.82       49.42     98.01 o 
   3   7  16     3765.07     3527.01     96.63 o 
   4   7  16      351.15      293.12     85.05 o 
   5   7  16       67.79       65.51     90.09 o 
   6   7  16      122.08       47.30    113.47 o 
   7   7  16       35.19      135.33    106.98 o 
   8   7  16       48.58      155.84    134.17 o 
   9   7  16      286.68      308.74    199.77 o 
  10   7  16     1970.24     2411.25    219.16 o 
 -10   8  16     3300.56     3349.33    142.59 o 
  -9   8  16      376.04      457.43    152.62 o 
  -8   8  16    14395.59    13609.33    299.06 o 
  -7   8  16    29112.52    28658.96    393.58 o 
  -6   8  16     1784.11     1972.24    188.86 o 
  -5   8  16      235.48      219.16    146.86 o 
  -4   8  16    27310.30    26965.83    579.18 o 
  -3   8  16    17997.05    17766.29    184.68 o 
  -2   8  16      273.42      311.20     79.17 o 
  -1   8  16    14035.93    13727.47    159.77 o 
   0   8  16    61593.31    60446.28    741.13 o 
   1   8  16    15547.56    15777.83    199.50 o 
   2   8  16      462.66      627.71     94.65 o 
   3   8  16    18398.43    18712.31    472.88 o 
   4   8  16    42475.29    42434.86   1198.68 o 
   5   8  16     4516.57     4441.75    206.47 o 
   6   8  16      396.49      538.33     86.83 o 
   7   8  16    23171.53    23026.80   1002.15 o 
   8   8  16    16651.20    16037.47    902.63 o 
   9   8  16      701.87      805.03    145.76 o 
  -9   9  16      268.31      110.52    190.18 o 
  -8   9  16     6487.97     6103.42    255.22 o 
  -7   9  16     4475.79     4082.11    174.11 o 
  -6   9  16     8496.12     7582.91    258.63 o 
  -5   9  16     7165.09     6081.36    131.61 o 
  -4   9  16     3074.36     2913.87    161.12 o 
  -3   9  16     8078.91     7787.55     94.36 o 
  -2   9  16      695.91      837.45    103.64 o 
  -1   9  16    15152.76    14470.29    111.25 o 
   0   9  16      601.60      626.90     92.19 o 
   1   9  16     9673.12     9507.58    171.49 o 
   2   9  16       50.36      -38.94    116.64 o 
   3   9  16    10431.99    10349.73    269.66 o 
   4   9  16     2015.23     2120.45    117.90 o 
   5   9  16    10396.52     9412.28    630.32 o 
   6   9  16     2837.78     2609.80    144.06 o 
   7   9  16     5679.95     6044.27    191.84 o 
   8   9  16     3355.84     3280.97    194.02 o 
  -7  10  16     5090.86     4790.05    225.62 o 
  -6  10  16     8786.26     8199.31    169.65 o 
  -5  10  16    10118.70     8813.76    387.45 o 
  -4  10  16     7998.02     7443.70    208.67 o 
  -3  10  16    10997.49    10174.17    219.04 o 
  -2  10  16     9122.94     8780.82    217.03 o 
  -1  10  16    14085.01    12268.32    349.23 o 
   0  10  16    10156.90    10010.24    211.90 o 
   1  10  16     7954.74     7011.16    225.19 o 
   2  10  16     9576.21     9012.82    762.16 o 
   3  10  16     6915.55     6960.54    270.74 o 
   4  10  16     9288.70     9278.48    239.75 o 
   5  10  16     9929.79     9790.27    307.33 o 
   6  10  16     9509.25     9452.32    344.81 o 
   7  10  16     8946.46     9264.10    321.82 o 
  -5  11  16    12031.61    12168.79    149.82 o 
  -4  11  16     8595.47     7917.08    350.04 o 
  -3  11  16     2440.04     2199.91    115.15 o 
  -2  11  16      600.25      591.56     88.03 o 
  -1  11  16     9650.94     8864.08    332.12 o 
   0  11  16     1229.84     1582.73    124.08 o 
   1  11  16     3838.19     3752.04    119.66 o 
   2  11  16      155.38      158.52    122.58 o 
   3  11  16     6249.79     5868.24    269.59 o 
   4  11  16     1119.96     1255.25    146.82 o 
   5  11  16     4220.87     4138.96    193.34 o 
 -13   1  17     2689.07     2735.33    194.58 o 
 -12   1  17      116.53      209.71    257.03 o 
 -11   1  17    28029.20    27752.98    501.66 o 
 -10   1  17    29572.64    28849.38    309.92 o 
  -9   1  17      986.33      862.34     81.39 o 
  -8   1  17     7109.31     7154.81    128.89 o 
  -7   1  17    74798.66    75958.66   1218.25 o 
  -6   1  17    19006.45    18392.20    225.62 o 
  -5   1  17      319.50      305.51     61.39 o 
  -4   1  17    33251.47    36118.30    426.68 o 
  -3   1  17   112479.87   112150.60   2632.00 o 
  -2   1  17    17556.75    17926.07    419.00 o 
  -1   1  17       94.18      136.68    111.04 o 
   0   1  17    58792.73    61512.15   1117.63 o 
   1   1  17    50110.68    50021.43    671.34 o 
   2   1  17       68.92       28.36     82.12 o 
   3   1  17     6003.96     6256.50    102.53 o 
   4   1  17    62308.05    60585.54    308.67 o 
   5   1  17    30985.96    30582.42   1144.90 o 
   6   1  17     2773.68     2637.59    274.93 o 
   7   1  17     6876.19     6650.26    201.09 o 
   8   1  17    41319.87    42367.18    519.60 o 
   9   1  17     2807.15     2864.26    221.17 o 
  10   1  17     1187.25     1232.31    237.64 o 
  11   1  17     4528.37     4471.88    169.61 o 
  12   1  17    11113.53    11503.66    547.33 o 
  13   1  17      538.39      563.50    261.70 o 
 -13   2  17     2361.49     2490.30    166.69 o 
 -12   2  17     4058.59     3887.98    187.37 o 
 -11   2  17     4101.21     4196.45    175.51 o 
 -10   2  17    11778.19    11861.61    245.53 o 
  -9   2  17     3326.59     3577.13    143.86 o 
  -8   2  17    17731.01    17119.30    222.35 o 
  -7   2  17     3689.87     3638.40    145.84 o 
  -6   2  17    18562.50    18167.70    219.69 o 
  -5   2  17       27.07       19.99    120.18 o 
  -4   2  17     6035.14     5578.50    112.87 o 
  -3   2  17     5038.81     4926.96    147.81 o 
  -2   2  17    22390.19    23370.53    581.77 o 
  -1   2  17      154.69      262.28    112.18 o 
   0   2  17     2784.52     2703.45    125.04 o 
   1   2  17    32773.16    32340.21    925.32 o 
   2   2  17    31228.57    32423.05   1069.49 o 
   3   2  17     2893.39     3103.97    144.49 o 
   4   2  17      665.66      629.86     66.75 o 
   5   2  17    20460.08    20492.06    237.70 o 
   6   2  17     6278.08     6128.40    176.31 o 
   7   2  17     1420.19     1309.00    147.26 o 
   8   2  17     8451.13     8617.97    149.36 o 
   9   2  17    31664.84    32524.79    416.87 o 
  10   2  17     1658.84     1891.59    230.90 o 
  11   2  17       47.93     -537.82    537.82 o 
  12   2  17    12323.85    12853.03    370.01 o 
 -13   3  17      573.21      586.12    191.73 o 
 -12   3  17     1347.90      700.09   1782.23 o 
 -11   3  17     6054.13     5958.25    114.91 o 
 -10   3  17     4542.64     4658.31    123.56 o 
  -9   3  17     1189.47     1196.35    257.80 o 
  -8   3  17     5546.33     5177.06    154.30 o 
  -7   3  17    12659.24    12715.00    259.37 o 
  -6   3  17     7904.42     8008.54    268.40 o 
  -5   3  17      691.43      628.49     66.10 o 
  -4   3  17     2231.03     2554.23     84.58 o 
  -3   3  17     5750.33     5409.59    151.67 o 
  -2   3  17     2372.11     2080.09     60.74 o 
  -1   3  17     4901.64     4812.65    222.36 o 
   0   3  17    12213.24    12900.63    160.45 o 
   1   3  17     7637.17     7672.59    152.92 o 
   2   3  17     2414.13     2094.78     60.63 o 
   3   3  17     3805.71     3706.13    202.38 o 
   4   3  17     2385.27     2539.24     93.84 o 
   5   3  17     6826.37     6569.21    136.15 o 
   6   3  17     1193.52     1748.96    201.07 o 
   7   3  17      652.36      784.70    112.26 o 
   8   3  17      766.08      713.28    121.95 o 
   9   3  17      106.99     -249.48    270.95 o 
  10   3  17      174.87     -142.28    160.76 o 
  11   3  17     1355.90     1587.34    149.68 o 
  12   3  17     1169.62      954.41    278.54 o 
 -12   4  17     5925.78     5485.90    135.22 o 
 -11   4  17     8708.39     8556.73    334.13 o 
 -10   4  17     5709.37     5357.59    168.61 o 
  -9   4  17     4178.83     4036.73    160.92 o 
  -8   4  17    11965.75    13253.45    692.22 o 
  -7   4  17     1832.41     1921.67     76.88 o 
  -6   4  17    24015.71    23340.11    613.68 o 
  -5   4  17     1811.26     1984.77     82.48 o 
  -4   4  17     6657.94     6658.71    149.46 o 
  -3   4  17     9196.80     8722.78    240.17 o 
  -2   4  17    43592.81    43246.58    812.89 o 
  -1   4  17        2.50      122.67    103.00 o 
   0   4  17     4263.02     4492.43    119.40 o 
   1   4  17    33309.59    33385.89    595.72 o 
   2   4  17    37256.18    38773.88    672.33 o 
   3   4  17      551.26      507.41     65.70 o 
   4   4  17     1039.46      979.24    144.40 o 
   5   4  17    49419.66    49688.47    898.97 o 
   6   4  17    16514.21    17568.81    643.27 o 
   7   4  17      569.82      530.44    110.29 o 
   8   4  17    12763.24    11906.92    337.79 o 
   9   4  17    47058.96    52624.20   4317.22 o 
  10   4  17     5486.73     5674.81    137.44 o 
  11   4  17        1.05      340.19    200.08 o 
  12   4  17    17704.04    17639.99   1033.66 o 
 -12   5  17     2973.69     2417.97    425.38 o 
 -11   5  17     2547.26     2484.35    158.07 o 
 -10   5  17     3315.18     3475.15    165.82 o 
  -9   5  17     3442.97     3080.97    151.13 o 
  -8   5  17      306.36      372.27    129.40 o 
  -7   5  17    10606.29     9863.39    252.01 o 
  -6   5  17     1076.13     1092.16     97.89 o 
  -5   5  17     6316.41     6047.09    155.29 o 
  -4   5  17     4116.87     3845.71    105.28 o 
  -3   5  17    24191.19    24798.05    399.73 o 
  -2   5  17      197.52       86.32     59.36 o 
  -1   5  17     8355.02     8251.00    102.57 o 
   0   5  17      268.50      379.70     80.85 o 
   1   5  17     5599.93     5431.20     88.56 o 
   2   5  17     5667.35     5366.48    335.03 o 
   3   5  17     1866.54     1627.19    127.25 o 
   4   5  17    10703.82    10098.69    522.52 o 
   5   5  17     2639.59     2677.16    111.87 o 
   6   5  17     9046.99     9723.26    170.78 o 
   7   5  17      117.57        3.22    112.79 o 
   8   5  17    17890.62    18261.25    626.74 o 
   9   5  17      530.13      606.62    119.84 o 
  10   5  17     3528.10     3527.09    170.05 o 
  11   5  17      945.23     1338.44    159.01 o 
 -11   6  17     2660.52     2823.89    231.46 o 
 -10   6  17       54.59      128.00    115.12 o 
  -9   6  17      782.67      916.95    111.52 o 
  -8   6  17      299.06      270.21    195.68 o 
  -7   6  17     1852.89     1816.11    100.36 o 
  -6   6  17     5255.94     5603.54    164.77 o 
  -5   6  17      162.88      150.21     92.01 o 
  -4   6  17      137.85      130.90     95.02 o 
  -3   6  17     1553.90     1602.63     76.54 o 
  -2   6  17     9495.76     8922.88    146.84 o 
  -1   6  17      186.49      472.86     89.05 o 
   0   6  17      113.61       60.21     97.56 o 
   1   6  17     3724.00     3542.95     78.36 o 
   2   6  17     7716.60     8029.30    127.80 o 
   3   6  17     4423.66     4422.18    111.88 o 
   4   6  17    15659.76    15168.25    372.93 o 
   5   6  17    29112.73    29063.04    463.88 o 
   6   6  17     9701.34     9975.09    161.99 o 
   7   6  17     3876.06     4168.71    124.67 o 
   8   6  17     4027.80     4002.48    183.14 o 
   9   6  17    10890.07    11368.33    628.67 o 
  10   6  17     3807.11     4089.65    331.30 o 
  11   6  17     1856.92     1764.03    188.82 o 
 -10   7  17    26541.85    25368.17    947.31 o 
  -9   7  17      105.08       61.96    113.05 o 
  -8   7  17     2178.49     2208.70    127.41 o 
  -7   7  17    47601.73    45851.62    612.42 o 
  -6   7  17    13708.15    13161.79    155.02 o 
  -5   7  17     1751.09     2065.05    115.79 o 
  -4   7  17     5397.00     5350.50    125.45 o 
  -3   7  17    47937.93    47830.42    864.50 o 
  -2   7  17     1542.47     1561.04     90.15 o 
  -1   7  17      456.37      625.05     89.04 o 
   0   7  17    29723.93    29372.72    325.56 o 
   1   7  17    48284.38    47723.73    646.95 o 
   2   7  17      228.62      455.95    108.13 o 
   3   7  17      229.77      103.21     96.63 o 
   4   7  17    35068.87    34662.07    625.72 o 
   5   7  17    11849.29    12146.62    171.09 o 
   6   7  17     2790.53     2947.51    182.22 o 
   7   7  17      630.61      669.59    142.18 o 
   8   7  17    18736.63    18707.71    651.39 o 
   9   7  17      540.27      547.74    115.31 o 
  10   7  17     3629.07     3688.47    360.55 o 
  -9   8  17     1346.00     1417.35    171.35 o 
  -8   8  17     3385.51     3162.44    110.78 o 
  -7   8  17      493.92      333.02    193.70 o 
  -6   8  17     4713.39     4448.41    116.66 o 
  -5   8  17        2.20     -103.90    103.90 o 
  -4   8  17     4580.72     4633.83    136.54 o 
  -3   8  17       98.40       47.42    119.56 o 
  -2   8  17     2403.60     2452.10     81.59 o 
  -1   8  17     6173.63     6086.76    126.72 o 
   0   8  17     8544.62     7978.30    127.39 o 
   1   8  17     1151.59     1067.16     82.24 o 
   2   8  17     1112.19      963.53     79.90 o 
   3   8  17     8603.13     8193.32    232.95 o 
   4   8  17     5264.78     4829.16    100.19 o 
   5   8  17     1503.64     1427.26     89.81 o 
   6   8  17      353.91      409.54    124.47 o 
   7   8  17     6119.03     5714.29    319.61 o 
   8   8  17      254.28     -229.40    343.30 o 
   9   8  17      821.63     1129.23    192.80 o 
  -8   9  17     5828.73     5066.72    173.07 o 
  -7   9  17    17536.22    15770.83    420.38 o 
  -6   9  17    18027.07    16808.87    315.21 o 
  -5   9  17     6169.88     5526.56    163.38 o 
  -4   9  17     8984.67     8664.72    108.98 o 
  -3   9  17    20996.69    20373.44    265.06 o 
  -2   9  17     5459.68     5009.92    137.46 o 
  -1   9  17     4429.77     3995.66    140.08 o 
   0   9  17    24720.96    23012.69    377.58 o 
   1   9  17    25074.11    24736.01    140.37 o 
   2   9  17     3116.29     3126.92     97.90 o 
   3   9  17     2463.63     2033.07    178.05 o 
   4   9  17    12390.25    11397.69    349.50 o 
   5   9  17     8297.10     7800.99    363.08 o 
   6   9  17      602.83      808.22    178.69 o 
   7   9  17     4643.54     4839.67    216.22 o 
   8   9  17     9205.95     9228.22    245.96 o 
  -7  10  17      347.43      396.13    130.53 o 
  -6  10  17    13631.17    11667.78    378.38 o 
  -5  10  17       91.90     -117.81    117.81 o 
  -4  10  17    14167.95    13289.52    346.02 o 
  -3  10  17      403.12      379.73     94.43 o 
  -2  10  17    12624.10    11649.61    144.65 o 
  -1  10  17     1344.05     1407.44     93.65 o 
   0  10  17     6772.57     5883.04    180.88 o 
   1  10  17     4000.93     3826.86    149.18 o 
   2  10  17     5250.62     4742.95    264.54 o 
   3  10  17     4507.09     4140.65    152.10 o 
   4  10  17      738.87      787.78    171.35 o 
   5  10  17    14124.47    13492.45    161.12 o 
   6  10  17     2495.02     2385.71    166.38 o 
  -4  11  17     6810.08     6582.02    250.57 o 
  -3  11  17     1206.62     1209.32    115.12 o 
  -2  11  17     7575.74     6542.34    353.97 o 
  -1  11  17    13179.77    11582.78    619.62 o 
   0  11  17     2051.21     1980.40    143.03 o 
   1  11  17      627.17      495.10    197.37 o 
   2  11  17    10067.85     9456.19    443.58 o 
   3  11  17     6087.94     5580.71    212.85 o 
   4  11  17      136.51     -139.61    158.96 o 
 -13   0  18    20917.49    19401.87    735.33 o 
 -12   0  18       14.82      -34.26    199.90 o 
 -11   0  18     5274.11     5148.25    201.36 o 
 -10   0  18    36182.23    35499.42    781.08 o 
  -9   0  18     4195.56     4381.75    135.55 o 
  -8   0  18     5674.92     4706.44    567.50 o 
  -7   0  18    19366.10    17716.11    391.30 o 
  -6   0  18    31162.83    31152.78    981.65 o 
  -5   0  18      306.18      310.99     86.79 o 
  -4   0  18     3988.17     4533.08    268.74 o 
  -3   0  18    54008.82    56001.38   1895.92 o 
  -2   0  18    52408.83    54631.08   1788.13 o 
  -1   0  18     9861.49     9956.24    205.24 o 
   0   0  18       19.74      286.46    162.88 o 
   1   0  18    33138.29    33019.23    609.83 o 
   2   0  18     1346.84      953.12     67.22 o 
   3   0  18    26700.73    29070.80    310.08 o 
   4   0  18     4149.72     3616.65    394.20 o 
   5   0  18    18648.12    19111.99    571.28 o 
   6   0  18    11301.21    10454.15    575.86 o 
   7   0  18    21450.54    21854.65    547.81 o 
   8   0  18     6603.92     6500.34    457.42 o 
   9   0  18     2715.37     2827.28    200.48 o 
  10   0  18     9543.92     9739.77    229.09 o 
  11   0  18     2521.07     3250.30    266.86 o 
  12   0  18     4963.37     5128.14    499.08 o 
 -13   1  18     3773.15     3584.14    151.06 o 
 -12   1  18      406.18      428.71    171.61 o 
 -11   1  18      391.64      585.05    131.97 o 
 -10   1  18     3901.15     3591.49    104.16 o 
  -9   1  18    11850.07    11434.83    252.22 o 
  -8   1  18       24.07      -59.66     65.84 o 
  -7   1  18      409.91      427.16     70.22 o 
  -6   1  18     1519.56     1556.37    115.23 o 
  -5   1  18     4026.29     3916.64     86.73 o 
  -4   1  18      623.12      605.93    208.44 o 
  -3   1  18      107.36       89.19    130.46 o 
  -2   1  18    10153.90    10186.38    258.01 o 
  -1   1  18     7745.81     7747.17    367.08 o 
   0   1  18       33.30       78.71    171.78 o 
   1   1  18     1851.53     1789.62    151.74 o 
   2   1  18    27327.81    26812.77    617.86 o 
   3   1  18     5469.83     5349.25     68.66 o 
   4   1  18      431.32      446.47    196.66 o 
   5   1  18     2354.04     2049.75    201.43 o 
   6   1  18     5172.70     5199.79    160.36 o 
   7   1  18       46.24      286.99    212.19 o 
   8   1  18       56.54     -160.50    160.50 o 
   9   1  18     7050.06     6917.93    165.72 o 
  10   1  18     3527.97     3811.36    137.79 o 
  11   1  18       56.98       -1.25    252.66 o 
  12   1  18      226.95      -51.11    447.14 o 
 -13   2  18     7375.25     7193.89    146.40 o 
 -12   2  18        1.76      -81.26    165.74 o 
 -11   2  18     4688.65     4490.62    144.59 o 
 -10   2  18    20466.46    19275.65    358.06 o 
  -9   2  18     4458.70     4397.64    288.56 o 
  -8   2  18       69.59      -79.90     79.90 o 
  -7   2  18    18413.77    16648.31    273.47 o 
  -6   2  18    17032.90    17168.37    313.51 o 
  -5   2  18      193.29       86.06     48.01 o 
  -4   2  18      361.68      456.27    143.67 o 
  -3   2  18    14458.12    14849.45    159.55 o 
  -2   2  18     9457.63    10047.41    509.42 o 
  -1   2  18     2719.65     2969.72    324.38 o 
   0   2  18       32.75       57.41    133.54 o 
   1   2  18     6292.09     5803.30    162.39 o 
   2   2  18       41.22       37.63     59.39 o 
   3   2  18     2659.83     2598.87    124.59 o 
   4   2  18      441.32      414.48     77.10 o 
   5   2  18    12119.24    12193.78    180.73 o 
   6   2  18      439.79      508.84    110.39 o 
   7   2  18     7246.12     7263.33    160.47 o 
   8   2  18     1510.97     1153.86    159.22 o 
   9   2  18      484.66      453.01    146.78 o 
  10   2  18     6386.12     6715.03    143.16 o 
  11   2  18     2859.74     3136.05    199.02 o 
  12   2  18      544.59      317.08    320.60 o 
 -12   3  18     3537.81     3267.54    170.11 o 
 -11   3  18     2621.58     2407.83    209.70 o 
 -10   3  18     7286.12     7248.80    132.03 o 
  -9   3  18    51228.73    49653.81   1864.42 o 
  -8   3  18     2014.34     1735.79    140.05 o 
  -7   3  18     3532.99     3700.45    103.33 o 
  -6   3  18    29323.44    28979.87    510.28 o 
  -5   3  18    47543.34    50357.37   1580.58 o 
  -4   3  18       24.96       32.74     70.88 o 
  -3   3  18     4346.24     4234.97    209.79 o 
  -2   3  18    85013.55    84070.96   2017.82 o 
  -1   3  18    34220.45    30813.19    969.82 o 
   0   3  18      858.58      735.94     64.97 o 
   1   3  18    23213.30    23294.21    382.71 o 
   2   3  18    85620.40    89891.95   2751.08 o 
   3   3  18    16400.57    16533.86    226.26 o 
   4   3  18      739.87      733.83    120.97 o 
   5   3  18    23053.91    23423.56    490.60 o 
   6   3  18    39924.13    44038.37   2673.49 o 
   7   3  18      787.76      712.62    103.46 o 
   8   3  18     1492.62     1412.46    226.13 o 
   9   3  18    46232.05    46407.27    696.42 o 
  10   3  18    25574.82    25903.51    773.87 o 
  11   3  18       63.77       29.50    175.75 o 
  12   3  18     3625.38     4218.54    242.89 o 
 -12   4  18     2017.06     2043.72    163.44 o 
 -11   4  18      637.16      624.90    425.37 o 
 -10   4  18       15.45      186.12    142.64 o 
  -9   4  18     2163.23     2385.02    178.48 o 
  -8   4  18     5332.42     5502.55    136.69 o 
  -7   4  18      226.26      274.77     95.56 o 
  -6   4  18      798.69      954.45     63.09 o 
  -5   4  18     1724.02     1905.33    174.05 o 
  -4   4  18     1141.60     1222.79    107.88 o 
  -3   4  18     4264.17     4171.52    124.58 o 
  -2   4  18      152.67      183.68     53.82 o 
  -1   4  18     1481.49     1556.93    109.03 o 
   0   4  18      268.34      311.85     74.89 o 
   1   4  18      221.57      205.96     82.67 o 
   2   4  18      286.48      421.80     85.46 o 
   3   4  18     1743.69     1555.83     89.64 o 
   4   4  18       43.99      -75.27     75.27 o 
   5   4  18      738.13      725.60     94.87 o 
   6   4  18      515.96      585.08    137.22 o 
   7   4  18      637.18      429.97    137.03 o 
   8   4  18      529.26      443.50    158.62 o 
   9   4  18     4570.51     4467.55    171.30 o 
  10   4  18       54.92      -74.75    199.64 o 
  11   4  18       25.43     -152.70    152.70 o 
 -11   5  18       51.08       54.41    132.92 o 
 -10   5  18     4096.90     3714.57    242.57 o 
  -9   5  18    22392.66    23409.24    817.69 o 
  -8   5  18     3471.88     3349.71    125.58 o 
  -7   5  18      792.14      680.03     98.99 o 
  -6   5  18    24384.26    23844.73    463.07 o 
  -5   5  18    37405.07    37774.82    965.64 o 
  -4   5  18     4529.53     4147.45    106.19 o 
  -3   5  18     6028.52     5859.14    130.73 o 
  -2   5  18    42224.90    43818.58   1355.10 o 
  -1   5  18    26676.90    26364.56    638.36 o 
   0   5  18      234.96      275.69     64.77 o 
   1   5  18    13276.88    13177.27    228.99 o 
   2   5  18    54981.49    50227.74   1820.39 o 
   3   5  18    10749.94    10647.70    180.75 o 
   4   5  18     2021.00     1987.21    128.64 o 
   5   5  18    39709.25    40489.84    666.83 o 
   6   5  18    45307.08    47437.66    846.27 o 
   7   5  18     6011.66     6134.93    594.89 o 
   8   5  18     3222.38     3501.14    186.22 o 
   9   5  18    25705.18    26454.00    468.45 o 
  10   5  18    15425.86    16179.47    812.61 o 
  11   5  18      337.54      229.16    174.76 o 
 -11   6  18     1401.58     1532.44    133.19 o 
 -10   6  18    17818.91    18264.08    993.19 o 
  -9   6  18       21.49     -170.86    183.58 o 
  -8   6  18     2233.65     2049.52    106.98 o 
  -7   6  18    11707.45    11439.60    268.16 o 
  -6   6  18    19877.87    18858.90    433.67 o 
  -5   6  18     1362.43     1390.20     75.63 o 
  -4   6  18     3984.69     3674.19     78.02 o 
  -3   6  18    25947.19    25810.65    546.50 o 
  -2   6  18     8559.64     8234.24    138.67 o 
  -1   6  18     8214.84     8174.66    146.67 o 
   0   6  18       24.70      100.95     65.35 o 
   1   6  18    29434.85    28677.32    633.69 o 
   2   6  18      733.56      654.21     68.01 o 
   3   6  18    12499.92    12856.54    316.30 o 
   4   6  18     4137.47     3971.94    106.99 o 
   5   6  18    13569.04    12785.93    237.72 o 
   6   6  18     4198.27     4425.72    117.18 o 
   7   6  18     9078.68     9342.38    236.22 o 
   8   6  18     5434.59     5282.05    115.30 o 
   9   6  18     3183.21     2986.11    211.68 o 
  10   6  18     6664.66     6409.55    224.92 o 
 -10   7  18     1075.66     1033.81    301.59 o 
  -9   7  18      319.00      183.13    301.34 o 
  -8   7  18     2945.69     2754.59     94.90 o 
  -7   7  18     7937.79     7340.24     99.36 o 
  -6   7  18     7325.45     7042.28     91.82 o 
  -5   7  18     3951.51     3721.18    134.53 o 
  -4   7  18     8722.69     8111.34    180.59 o 
  -3   7  18     9564.00     9270.77    429.05 o 
  -2   7  18     3240.80     3335.33    112.19 o 
  -1   7  18     6397.08     6110.51    108.36 o 
   0   7  18    12851.19    12862.54    191.84 o 
   1   7  18     4742.46     5089.22    122.76 o 
   2   7  18     1804.25     1795.51    122.08 o 
   3   7  18     4617.14     4542.25    101.02 o 
   4   7  18    11332.81    11024.84    178.73 o 
   5   7  18     8125.61     7884.72    176.89 o 
   6   7  18     6251.31     6407.46    195.95 o 
   7   7  18     8901.73     8352.65    187.67 o 
   8   7  18     5392.16     4949.50    352.90 o 
   9   7  18     2171.85     1777.63    129.55 o 
  -9   8  18     2791.66     2509.54    120.23 o 
  -8   8  18       92.71       11.03    120.62 o 
  -7   8  18    14491.75    13389.95    511.38 o 
  -6   8  18    19816.81    19125.66    295.23 o 
  -5   8  18        0.03      359.52     98.71 o 
  -4   8  18       35.66      195.58     75.53 o 
  -3   8  18    12968.97    12438.10    153.42 o 
  -2   8  18     1703.98     1842.33    101.95 o 
  -1   8  18     5768.97     5901.66    135.28 o 
   0   8  18      800.22     1006.74    104.20 o 
   1   8  18    19810.38    20458.93    325.65 o 
   2   8  18      566.64      458.28    101.52 o 
   3   8  18     4109.06     3967.07     96.82 o 
   4   8  18      944.69      870.04     92.64 o 
   5   8  18     3781.54     3333.26    146.72 o 
   6   8  18     1466.57     1331.61    116.48 o 
   7   8  18     4823.72     4486.81    329.94 o 
   8   8  18     1427.67     1211.28    105.51 o 
  -8   9  18     1537.62     1225.94    152.87 o 
  -7   9  18     5240.31     5050.77    235.49 o 
  -6   9  18     4000.80     3739.45    164.61 o 
  -5   9  18     5069.60     4336.90    294.25 o 
  -4   9  18     4831.18     4366.23    133.52 o 
  -3   9  18     2317.94     2342.34    245.52 o 
  -2   9  18     6806.51     6305.54    139.33 o 
  -1   9  18      293.22      419.01    123.48 o 
   0   9  18    12021.27    11614.34    146.22 o 
   1   9  18      295.70      420.69     87.87 o 
   2   9  18     6937.84     6592.08    151.66 o 
   3   9  18      507.47      632.32    134.92 o 
   4   9  18     9079.62     8370.47    300.50 o 
   5   9  18     2876.10     2747.78    185.76 o 
   6   9  18     6781.76     6575.57    245.59 o 
   7   9  18     1795.00     1811.65    139.94 o 
  -6  10  18     2603.39     2472.53    107.69 o 
  -5  10  18     4821.33     4323.00    365.11 o 
  -4  10  18     2883.10     2722.31    157.75 o 
  -3  10  18      696.08      822.61    128.50 o 
  -2  10  18      554.64      631.57    152.92 o 
  -1  10  18      608.50      574.22    118.67 o 
   0  10  18     1621.42     1442.31    207.79 o 
   1  10  18      983.94      940.45     81.25 o 
   2  10  18      377.76      262.52    114.24 o 
   3  10  18      159.48      272.38    114.35 o 
   4  10  18      124.30      249.66    185.89 o 
   5  10  18      222.12      310.60    161.60 o 
  -3  11  18        2.44      138.70    141.24 o 
  -2  11  18    13927.87    11598.85    581.35 o 
  -1  11  18     8789.36     7813.57    333.25 o 
   0  11  18      570.52      244.72    189.00 o 
   1  11  18     1502.91     1284.33    153.64 o 
   2  11  18    15389.19    14254.47    520.60 o 
 -12   1  19      408.30      646.80    104.07 o 
 -11   1  19     2371.45     2617.75    205.81 o 
 -10   1  19     8167.91     8310.89    385.02 o 
  -9   1  19     3169.78     3025.04    179.06 o 
  -8   1  19    14216.16    13942.67    595.28 o 
  -7   1  19     1927.58     1650.53    109.40 o 
  -6   1  19    11842.91    11376.82    520.03 o 
  -5   1  19     2203.16     2234.45    246.62 o 
  -4   1  19    26370.18    28184.68    395.99 o 
  -3   1  19      108.05      127.63    170.50 o 
  -2   1  19    13784.42    15142.06    258.25 o 
  -1   1  19     7457.06     7610.99    135.76 o 
   0   1  19    26041.44    25876.92    596.86 o 
   1   1  19      439.32      -46.02    175.26 o 
   2   1  19      779.60      833.90    170.20 o 
   3   1  19    45530.32    44068.89   1019.16 o 
   4   1  19    18339.99    17737.17    345.26 o 
   5   1  19       78.98       40.06    121.69 o 
   6   1  19     4233.89     4150.41    137.35 o 
   7   1  19    56287.36    56030.31   1148.56 o 
   8   1  19    12546.08    12261.06    164.83 o 
   9   1  19      100.01      121.21    161.33 o 
  10   1  19     9336.34     9998.28    205.35 o 
  11   1  19    24423.76    26306.90    856.28 o 
  12   1  19     1477.07     1824.07    239.41 o 
 -12   2  19    16916.48    15886.93    647.90 o 
 -11   2  19        1.61      -77.11    142.28 o 
 -10   2  19      962.00      884.00    304.07 o 
  -9   2  19    39259.66    38510.34   1045.69 o 
  -8   2  19    21724.11    20536.87    458.10 o 
  -7   2  19      209.97      137.56    159.94 o 
  -6   2  19     1736.78     1621.98     84.13 o 
  -5   2  19    30290.63    29262.35   1172.14 o 
  -4   2  19     1638.34     1462.93    179.73 o 
  -3   2  19      891.83     1079.36    342.11 o 
  -2   2  19    20342.13    21507.43    625.85 o 
  -1   2  19    48004.06    50118.64    939.03 o 
   0   2  19      655.40      402.76    235.00 o 
   1   2  19      585.18      483.44     83.64 o 
   2   2  19    50849.43    51726.57   1321.74 o 
   3   2  19    36168.63    36322.35    594.38 o 
   4   2  19      186.77      372.84     84.30 o 
   5   2  19      198.89      174.88     75.82 o 
   6   2  19    16986.80    16666.04    376.18 o 
   7   2  19     1437.63     1779.74    218.19 o 
   8   2  19     3373.57     3172.38    152.45 o 
   9   2  19     3902.18     4088.43    180.07 o 
  10   2  19    17686.52    17756.26    597.61 o 
  11   2  19      104.52      152.35    168.39 o 
  12   2  19     2185.41     2554.74    437.33 o 
 -12   3  19      815.39      923.83    239.45 o 
 -11   3  19       49.48     -112.18    132.67 o 
 -10   3  19      928.61     1050.83    108.30 o 
  -9   3  19     1615.29     1397.10    157.03 o 
  -8   3  19       12.40      243.11    281.75 o 
  -7   3  19      112.84       42.64     98.20 o 
  -6   3  19      241.49      279.34     70.53 o 
  -5   3  19      713.18      698.06    131.26 o 
  -4   3  19      427.44      567.10    118.44 o 
  -3   3  19      151.25      -32.38    181.16 o 
  -2   3  19       86.67     -118.89    122.76 o 
  -1   3  19     5077.40     5139.96    177.93 o 
   0   3  19     8429.54     8256.42    228.21 o 
   1   3  19      981.33     1015.34     96.49 o 
   2   3  19      530.38      495.87     96.13 o 
   3   3  19     1860.72     1853.34     87.10 o 
   4   3  19     3698.04     3652.61    164.87 o 
   5   3  19     1273.63     1449.02    105.06 o 
   6   3  19     1139.13     1132.13     87.48 o 
   7   3  19     5526.14     5560.84    242.13 o 
   8   3  19     1665.97     1760.04    211.74 o 
   9   3  19     2142.72     2236.96    244.37 o 
  10   3  19     6922.49     7215.10    265.32 o 
  11   3  19     5884.81     6204.33    241.28 o 
 -12   4  19    24805.27    24498.13    770.36 o 
 -11   4  19      859.81      935.43    152.98 o 
 -10   4  19      985.51      865.95    160.13 o 
  -9   4  19    44700.36    43975.50   1405.76 o 
  -8   4  19    32093.93    31600.97   1002.96 o 
  -7   4  19        3.62       84.52     86.53 o 
  -6   4  19    11109.25    10523.90    284.76 o 
  -5   4  19    73707.58    77102.98   3069.16 o 
  -4   4  19    15293.09    15389.22    344.21 o 
  -3   4  19       87.26       22.28     74.26 o 
  -2   4  19    30242.76    29421.02    813.10 o 
  -1   4  19    56335.65    56627.41   1356.10 o 
   0   4  19     1909.35     1756.38    131.74 o 
   1   4  19      480.93      481.73     63.80 o 
   2   4  19    41600.14    42141.19   1143.92 o 
   3   4  19    37436.29    36473.48    392.04 o 
   4   4  19       77.53       10.27    105.88 o 
   5   4  19     2555.94     2381.08    122.58 o 
   6   4  19    40329.79    40133.64    658.76 o 
   7   4  19     8365.56     8740.73    438.34 o 
   8   4  19      878.63     1160.33    310.36 o 
   9   4  19     7142.70     7162.57    157.82 o 
  10   4  19    22968.31    23459.74    582.98 o 
  11   4  19        8.38     -137.57    137.57 o 
 -11   5  19     2209.66     1741.52    157.04 o 
 -10   5  19     2165.81     1779.10    147.45 o 
  -9   5  19      439.76      206.67    428.79 o 
  -8   5  19     5782.47     5544.69    252.77 o 
  -7   5  19      464.08      629.01     95.93 o 
  -6   5  19     8517.68     8309.33    226.66 o 
  -5   5  19      141.34      -44.35    148.47 o 
  -4   5  19    16459.48    16165.28    446.33 o 
  -3   5  19      247.11      313.66     54.70 o 
  -2   5  19    10332.31     9868.05    267.46 o 
  -1   5  19      907.71      766.62     70.72 o 
   0   5  19     5333.53     5044.08    193.92 o 
   1   5  19     2111.98     2107.35    104.13 o 
   2   5  19     6607.09     6276.61    275.19 o 
   3   5  19    12742.39    11990.40    234.64 o 
   4   5  19     2482.09     2557.41    116.88 o 
   5   5  19    10031.85    10274.81    180.27 o 
   6   5  19      172.92      -96.12     96.12 o 
   7   5  19    11017.40    11251.20    361.15 o 
   8   5  19      990.77      797.51    232.73 o 
   9   5  19     4692.20     4737.46    242.78 o 
  10   5  19      675.06      271.49    131.52 o 
 -10   6  19     3660.09     3310.88    327.97 o 
  -9   6  19     9428.42     9380.90    366.43 o 
  -8   6  19     7230.04     6717.16    330.58 o 
  -7   6  19     1703.98     1528.84    151.80 o 
  -6   6  19    11658.35    11367.40    358.23 o 
  -5   6  19    31029.02    30874.95    887.52 o 
  -4   6  19    17673.77    17155.27    549.91 o 
  -3   6  19     6041.88     5717.14    150.19 o 
  -2   6  19    12133.05    11153.30    480.70 o 
  -1   6  19    19142.97    19741.22    492.44 o 
   0   6  19     8481.73     8203.81    202.73 o 
   1   6  19     7020.90     6546.74    108.31 o 
   2   6  19    12721.88    12456.96    146.08 o 
   3   6  19     6804.00     6552.97    231.47 o 
   4   6  19     1313.08     1165.56     82.85 o 
   5   6  19     3714.58     3711.94    165.16 o 
   6   6  19    14936.16    14596.32    384.66 o 
   7   6  19     6025.70     5863.43    131.08 o 
   8   6  19     1001.57     1055.70    232.66 o 
   9   6  19     1695.03     1595.70    146.95 o 
  10   6  19     2835.29     2949.88    172.77 o 
 -10   7  19     6936.40     5905.45    294.74 o 
  -9   7  19     1996.79     1726.96    175.71 o 
  -8   7  19     9641.06     8707.99    326.16 o 
  -7   7  19      954.55     1138.78    205.37 o 
  -6   7  19    11477.80    10909.58    332.02 o 
  -5   7  19        6.29       27.72     75.23 o 
  -4   7  19    16920.46    16585.45    459.55 o 
  -3   7  19      113.83      466.89    146.82 o 
  -2   7  19     4724.98     4499.65    131.62 o 
  -1   7  19    11254.36    10414.64    175.57 o 
   0   7  19    27394.80    25972.04   1007.92 o 
   1   7  19      981.01      926.85     90.19 o 
   2   7  19     1765.09     1892.33    101.71 o 
   3   7  19    23074.56    22858.53    594.58 o 
   4   7  19    12280.01    12056.43    241.24 o 
   5   7  19      998.55      980.77     91.77 o 
   6   7  19      597.60      493.94    119.34 o 
   7   7  19    23667.09    24566.27    352.18 o 
   8   7  19     2676.99     2418.00    224.30 o 
   9   7  19      516.67      523.09    171.03 o 
  -8   8  19        3.90       47.34    119.57 o 
  -7   8  19     9819.80     9234.29    257.96 o 
  -6   8  19     5050.88     4392.10    151.86 o 
  -5   8  19      591.19      666.34    107.92 o 
  -4   8  19     1866.69     1779.28     94.30 o 
  -3   8  19    10057.01     8973.64    408.01 o 
  -2   8  19      110.13       56.35     83.94 o 
  -1   8  19     1555.43     1341.57     95.37 o 
   0   8  19     5913.45     5693.83    129.04 o 
   1   8  19     8851.57     8203.29    487.62 o 
   2   8  19      138.01      226.16    186.11 o 
   3   8  19       16.44      148.40    163.75 o 
   4   8  19     5784.91     5210.11    193.87 o 
   5   8  19     2235.27     2157.13    124.34 o 
   6   8  19      975.21     1093.39     97.98 o 
   7   8  19      555.79      644.66    139.42 o 
   8   8  19     4953.81     4708.30    334.10 o 
  -7   9  19      421.90      187.32    137.05 o 
  -6   9  19     1479.44     1343.11     94.68 o 
  -5   9  19       20.82       96.47     81.75 o 
  -4   9  19     3046.77     2729.40    132.41 o 
  -3   9  19     1010.53     1021.32    114.16 o 
  -2   9  19       12.10      -81.15     81.15 o 
  -1   9  19     7761.04     7285.40    185.66 o 
   0   9  19     7830.58     7293.00    116.88 o 
   1   9  19      157.63      346.99     86.33 o 
   2   9  19       37.22       -4.98     87.66 o 
   3   9  19     6533.66     6221.01     93.48 o 
   4   9  19     7211.39     6884.73    124.88 o 
   5   9  19      838.72      607.43    128.33 o 
   6   9  19     2577.84     2923.54    154.09 o 
  -5  10  19    22375.72    18859.05    681.57 o 
  -4  10  19     2324.52     2490.55     87.29 o 
  -3  10  19     3510.31     3119.87    128.23 o 
  -2  10  19     4426.16     4121.40     98.82 o 
  -1  10  19    15800.65    14049.97    300.99 o 
   0  10  19      424.52      402.93     96.81 o 
   1  10  19     3498.54     2797.49    206.35 o 
   2  10  19     5097.45     4337.80    152.43 o 
   3  10  19     5409.83     5039.60    165.52 o 
   4  10  19     4436.03     3990.20    136.17 o 
 -12   0  20      428.58      295.31    200.81 o 
 -11   0  20    22912.37    22386.98   1398.53 o 
 -10   0  20     3721.78     3693.76    850.74 o 
  -9   0  20      834.40      531.57    225.51 o 
  -8   0  20    21232.59    20926.68    346.80 o 
  -7   0  20    60817.98    60894.94   3378.93 o 
  -6   0  20       77.13       85.83    114.20 o 
  -5   0  20      916.61      908.16    200.85 o 
  -4   0  20    51701.82    54984.68    389.82 o 
  -3   0  20    61882.18    62275.05    282.87 o 
  -2   0  20      705.39      717.58    196.26 o 
  -1   0  20     1526.66     1357.04    378.00 o 
   0   0  20    77018.15    78384.63   2517.56 o 
   1   0  20    21557.80    20919.71   1030.65 o 
   2   0  20       91.42       26.58     68.58 o 
   3   0  20    28565.70    28872.00   1148.98 o 
   4   0  20    73537.45    74200.52    346.94 o 
   5   0  20     7884.62     7753.18    283.50 o 
   6   0  20      486.41      601.94    151.16 o 
   7   0  20    44449.63    44773.13   1919.85 o 
   8   0  20    45700.07    44573.23   1540.77 o 
   9   0  20      470.36      203.44    363.24 o 
  10   0  20     1125.88     1207.89    195.21 o 
  11   0  20    26357.82    27317.62   2186.81 o 
 -12   1  20     5902.97     5314.21    260.84 o 
 -11   1  20      328.29      464.71    197.23 o 
 -10   1  20      473.37      460.07     97.27 o 
  -9   1  20     2088.58     2178.82    200.39 o 
  -8   1  20    10987.88    10005.28    436.09 o 
  -7   1  20     1215.85     1009.67    115.11 o 
  -6   1  20      987.10      880.25    161.56 o 
  -5   1  20     2723.81     2991.27    138.48 o 
  -4   1  20     3800.11     3958.04    181.58 o 
  -3   1  20     1554.94     1401.77    147.52 o 
  -2   1  20      283.70      280.35    156.21 o 
  -1   1  20    12227.05    12948.83    326.51 o 
   0   1  20     1881.99     1969.66    154.28 o 
   1   1  20     7057.43     7055.44    279.09 o 
   2   1  20     1019.66     1023.49     65.98 o 
   3   1  20     9350.04     9432.32    178.95 o 
   4   1  20       85.04       16.27     77.01 o 
   5   1  20     3835.09     3616.09    123.69 o 
   6   1  20     1025.09      804.18    126.21 o 
   7   1  20      122.19      -43.38    173.91 o 
   8   1  20     3533.06     3807.30    163.97 o 
   9   1  20      559.91      165.80    219.08 o 
  10   1  20     1635.04     1678.34    228.48 o 
  11   1  20      107.52     -227.09    227.09 o 
 -12   2  20      812.27      940.67    178.86 o 
 -11   2  20     9450.60     8805.88    298.11 o 
 -10   2  20     2591.98     2659.68    287.91 o 
  -9   2  20      115.86       22.78    135.17 o 
  -8   2  20     7627.32     6547.03    210.25 o 
  -7   2  20    27476.05    28468.72    708.50 o 
  -6   2  20     1565.93     1254.94     62.87 o 
  -5   2  20     1484.35     1747.95    163.40 o 
  -4   2  20    25914.13    28136.24    390.02 o 
  -3   2  20    21950.34    23265.03    333.33 o 
  -2   2  20     1814.84     2043.00    179.55 o 
  -1   2  20     5633.58     5785.20    137.57 o 
   0   2  20    43067.72    43271.30    832.21 o 
   1   2  20    12226.52    11278.31    814.50 o 
   2   2  20       25.41       -4.45     92.23 o 
   3   2  20    12834.29    12938.86    356.31 o 
   4   2  20    25420.25    25483.01    429.91 o 
   5   2  20     4539.03     4774.64    372.97 o 
   6   2  20      491.28      493.91    158.93 o 
   7   2  20    19565.96    19041.07    430.86 o 
   8   2  20    20769.59    20684.57    533.71 o 
   9   2  20      661.72      734.87    143.67 o 
  10   2  20     3067.42     2935.44    169.30 o 
  11   2  20    13722.05    14470.41    440.01 o 
 -11   3  20     3888.61     3603.50    219.52 o 
 -10   3  20     1777.31     1507.46    232.68 o 
  -9   3  20    11167.13    10941.69    359.08 o 
  -8   3  20    50563.94    50184.08   1708.31 o 
  -7   3  20     1746.08     1852.94    120.62 o 
  -6   3  20      666.98      908.39    122.70 o 
  -5   3  20    23721.14    23865.61   1117.37 o 
  -4   3  20    14710.14    14251.43    460.33 o 
  -3   3  20     6189.48     7254.09    149.98 o 
  -2   3  20       22.51     -350.35    376.53 o 
  -1   3  20    22803.35    23640.99    553.27 o 
   0   3  20     4138.94     3408.12    265.08 o 
   1   3  20    12795.89    12105.51    462.90 o 
   2   3  20      353.29      430.20     61.07 o 
   3   3  20    21153.69    20753.69    461.36 o 
   4   3  20      406.00      395.47    110.36 o 
   5   3  20    12142.00    11774.65    223.84 o 
   6   3  20     1790.50     1976.19    179.01 o 
   7   3  20     7078.52     7203.54    127.96 o 
   8   3  20    10518.41    10820.57    325.77 o 
   9   3  20     6882.97     6627.29    150.52 o 
  10   3  20     4809.98     4839.07    147.42 o 
  11   3  20      427.21      258.38    177.64 o 
 -11   4  20       35.35     -214.50    261.84 o 
 -10   4  20      274.75      248.67    109.50 o 
  -9   4  20     2426.41     1981.60    103.23 o 
  -8   4  20      123.44       64.06    107.64 o 
  -7   4  20      388.01      342.97     83.68 o 
  -6   4  20     3645.12     3537.45    160.09 o 
  -5   4  20     2435.27     1958.64     84.20 o 
  -4   4  20     2879.81     2629.73    141.32 o 
  -3   4  20     1377.71     1209.00    104.82 o 
  -2   4  20     2933.01     2545.51    146.17 o 
  -1   4  20     2520.39     2156.30    111.35 o 
   0   4  20     1889.96     1690.52     57.14 o 
   1   4  20      978.05     1087.53     65.44 o 
   2   4  20     2319.79     2009.75     83.78 o 
   3   4  20      214.59      173.01     81.08 o 
   4   4  20      601.49      674.50     84.55 o 
   5   4  20     1380.40     1060.97    116.66 o 
   6   4  20     3665.36     3754.03    104.74 o 
   7   4  20      234.03      470.61    168.68 o 
   8   4  20      768.85      936.94    161.43 o 
   9   4  20     1261.33      981.62    273.93 o 
  10   4  20      909.92      391.04    307.60 o 
 -11   5  20     9158.62     8164.89    375.38 o 
 -10   5  20      427.70      747.79    149.33 o 
  -9   5  20     6110.66     5489.76    244.20 o 
  -8   5  20    18345.14    18799.04   1146.05 o 
  -7   5  20      475.96      365.90    100.60 o 
  -6   5  20       46.09       37.86     66.09 o 
  -5   5  20    20013.42    19615.52   1017.26 o 
  -4   5  20    28588.56    27602.09    908.78 o 
  -3   5  20       17.49       49.43     65.10 o 
  -2   5  20      150.24      243.52     74.18 o 
  -1   5  20    24212.45    23226.76    912.29 o 
   0   5  20     5365.66     4867.69    167.01 o 
   1   5  20     2564.62     2366.56     68.98 o 
   2   5  20     1098.28     1050.60     67.37 o 
   3   5  20     9731.78     9680.48    232.34 o 
   4   5  20     1375.94     1344.20     74.02 o 
   5   5  20     6340.06     6184.80    186.91 o 
   6   5  20     3670.39     3729.82    265.68 o 
   7   5  20     3016.27     3121.38    146.26 o 
   8   5  20     3559.88     3817.24    205.48 o 
   9   5  20     3641.08     3761.18    168.66 o 
  10   5  20     1674.49     1744.87    162.90 o 
 -10   6  20      438.88      205.30    118.65 o 
  -9   6  20     2423.88     2525.25    393.09 o 
  -8   6  20     5535.75     5379.70    376.18 o 
  -7   6  20    14807.45    13277.03    906.29 o 
  -6   6  20     1384.07     1070.91     78.40 o 
  -5   6  20     2646.15     2222.13    132.18 o 
  -4   6  20    17736.26    16969.62    636.23 o 
  -3   6  20    16222.82    15677.67    592.28 o 
  -2   6  20     3854.15     3956.46    324.60 o 
  -1   6  20      358.41      291.10     94.48 o 
   0   6  20    29749.57    29757.20    780.82 o 
   1   6  20     3969.03     3871.38     76.47 o 
   2   6  20     3442.08     3267.13     87.90 o 
   3   6  20    10204.48    10231.53    358.17 o 
   4   6  20    33221.16    33284.33    923.47 o 
   5   6  20        7.85       74.57    106.83 o 
   6   6  20     1912.23     2052.38    150.40 o 
   7   6  20     9241.38     9012.32    256.41 o 
   8   6  20    14776.01    14473.47    470.17 o 
   9   6  20      355.45      569.63    147.93 o 
  -9   7  20     1253.08     1096.81    161.62 o 
  -8   7  20       61.85      100.78     90.56 o 
  -7   7  20     1229.69     1186.53     91.42 o 
  -6   7  20     3548.68     3153.15     95.12 o 
  -5   7  20     2231.18     2348.58     74.71 o 
  -4   7  20     2354.75     2269.92     92.71 o 
  -3   7  20     2858.12     2811.89    108.83 o 
  -2   7  20     1238.26     1354.36     95.14 o 
  -1   7  20      397.97      266.32     74.44 o 
   0   7  20        7.77      170.83     89.59 o 
   1   7  20     1564.92     1689.79     74.95 o 
   2   7  20      209.75      198.82     89.82 o 
   3   7  20      928.05     1023.69     81.97 o 
   4   7  20      368.82      349.93     87.66 o 
   5   7  20      105.01       90.16     96.70 o 
   6   7  20      297.54      354.35     96.52 o 
   7   7  20       76.45       50.02    118.64 o 
   8   7  20       95.93       58.46    109.88 o 
  -8   8  20     7393.10     6418.80    341.38 o 
  -7   8  20    16699.38    15036.20    436.16 o 
  -6   8  20      728.16      640.37     90.44 o 
  -5   8  20      367.05      312.10     88.58 o 
  -4   8  20    20626.46    19526.10    583.90 o 
  -3   8  20    15265.23    14514.18    427.27 o 
  -2   8  20      440.98      341.03     81.90 o 
  -1   8  20     8567.66     8052.53    224.70 o 
   0   8  20    42714.85    41560.00    698.10 o 
   1   8  20    14604.28    14368.64    436.01 o 
   2   8  20      340.52      379.11    100.17 o 
   3   8  20    11906.41    11595.98    315.36 o 
   4   8  20    29858.66    27634.59   1110.99 o 
   5   8  20     4727.38     4591.09    213.63 o 
   6   8  20      404.80      586.70    158.34 o 
   7   8  20    12757.86    11200.64    414.89 o 
  -6   9  20     5576.51     4905.44    141.10 o 
  -5   9  20     3979.60     3490.65    134.69 o 
  -4   9  20     5276.76     4888.41    171.35 o 
  -3   9  20     4512.00     4202.42     91.48 o 
  -2   9  20      474.25      381.23     95.31 o 
  -1   9  20    11009.56    10208.41    110.14 o 
   0   9  20      639.72      718.29     84.36 o 
   1   9  20     8770.09     8168.36    179.12 o 
   2   9  20       70.57      238.94    117.30 o 
   3   9  20     4575.77     4324.29    237.39 o 
   4   9  20      653.01      670.20    113.19 o 
   5   9  20     6000.58     5556.30    350.39 o 
   6   9  20     3115.86     2878.89    291.43 o 
  -4  10  20     7229.10     6044.98    197.88 o 
  -3  10  20     6420.73     5221.61    285.58 o 
  -2  10  20     5951.04     5247.44    114.17 o 
  -1  10  20     7342.15     6290.68    127.06 o 
   0  10  20     6307.55     5721.84    320.22 o 
   1  10  20     7176.21     6469.72    295.83 o 
   2  10  20     7455.68     6802.47    194.14 o 
   3  10  20     8106.71     7264.33    162.84 o 
 -11   1  21    18340.12    17324.30   1072.18 o 
 -10   1  21    21174.69    18370.94    826.92 o 
  -9   1  21      285.56      308.69    103.08 o 
  -8   1  21     5232.73     5077.43    434.78 o 
  -7   1  21    59864.46    61885.45   2287.76 o 
  -6   1  21    17098.04    17982.17    246.37 o 
  -5   1  21      156.63      337.24    144.53 o 
  -4   1  21    17638.81    19016.54    554.13 o 
  -3   1  21    63975.00    66759.18   1812.48 o 
  -2   1  21    13994.52    15017.69    308.18 o 
  -1   1  21      225.03      234.91    155.10 o 
   0   1  21    38990.61    41114.42   1168.78 o 
   1   1  21    39961.30    41862.55   1617.96 o 
   2   1  21      185.80      321.98    144.50 o 
   3   1  21     1156.86     1203.87    136.92 o 
   4   1  21    44925.35    39236.26   2751.53 o 
   5   1  21    20049.87    19830.42    491.74 o 
   6   1  21      123.42      159.25    150.09 o 
   7   1  21     2949.42     3117.75    111.91 o 
   8   1  21    29642.32    30081.81    822.50 o 
   9   1  21     3198.99     3005.89    169.78 o 
  10   1  21     1544.24     1453.35    158.95 o 
  11   1  21     4302.55     4558.84    290.04 o 
 -11   2  21     3708.42     3062.88    155.47 o 
 -10   2  21     4453.08     4084.98    394.17 o 
  -9   2  21     2489.33     2377.16    120.21 o 
  -8   2  21     8774.85     7679.07    469.62 o 
  -7   2  21     3504.51     3217.19    136.61 o 
  -6   2  21     5306.98     4495.95    470.42 o 
  -5   2  21      277.37      150.57    160.88 o 
  -4   2  21     7047.90     7243.17    164.82 o 
  -3   2  21     4702.96     4689.93    149.78 o 
  -2   2  21    20883.71    21697.17    223.35 o 
  -1   2  21     1248.63     1456.89    202.04 o 
   0   2  21     4278.25     4474.79    138.27 o 
   1   2  21    13722.97    14360.80    263.42 o 
   2   2  21    13503.03    12675.32    393.79 o 
   3   2  21     1806.98     1586.07     96.09 o 
   4   2  21       53.85      101.64     91.21 o 
   5   2  21    16292.66    16062.57    515.07 o 
   6   2  21     5357.64     5478.16    142.62 o 
   7   2  21     1322.45     1446.12    113.92 o 
   8   2  21     3235.29     3407.96    135.54 o 
   9   2  21    22888.13    23263.34    747.58 o 
  10   2  21     1825.21     2202.41    175.45 o 
  11   2  21     1191.73      965.40    176.79 o 
 -11   3  21     4278.28     4360.18    344.41 o 
 -10   3  21     4478.78     3985.90    194.14 o 
  -9   3  21     3085.29     3019.35    167.25 o 
  -8   3  21     2718.99     2916.49    157.86 o 
  -7   3  21     9146.50     7661.68    459.96 o 
  -6   3  21     5583.21     5036.15    233.14 o 
  -5   3  21     1082.34      972.00    139.33 o 
  -4   3  21     5229.10     5511.15    321.02 o 
  -3   3  21     1849.61     2118.33    206.31 o 
  -2   3  21     3218.98     3375.56    229.32 o 
  -1   3  21     3960.71     4139.03    177.75 o 
   0   3  21     8026.10     8894.99    503.43 o 
   1   3  21    10107.80     8810.62    677.31 o 
   2   3  21     2019.71     1962.65     88.25 o 
   3   3  21     3841.77     3382.81     95.51 o 
   4   3  21     3413.89     3117.11    132.97 o 
   5   3  21     2691.35     2752.63    110.06 o 
   6   3  21      632.66      677.08    149.72 o 
   7   3  21     1534.12     1663.46    150.24 o 
   8   3  21     2685.55     2900.68    137.18 o 
   9   3  21      392.51      843.87    137.59 o 
  10   3  21      351.04      275.65    210.10 o 
 -11   4  21     8020.93     7368.76    444.63 o 
 -10   4  21     4387.08     4080.68    368.71 o 
  -9   4  21     3850.34     3736.46    285.16 o 
  -8   4  21    10707.63     9528.41    757.86 o 
  -7   4  21      858.70      816.61    238.17 o 
  -6   4  21    15883.29    14852.01    984.57 o 
  -5   4  21     1390.44     1519.92    126.46 o 
  -4   4  21     8301.45     8736.94    989.33 o 
  -3   4  21     4501.12     4154.73    309.00 o 
  -2   4  21    27706.47    28842.65   1245.08 o 
  -1   4  21       52.00      -95.44    147.70 o 
   0   4  21     5281.36     4690.91    338.87 o 
   1   4  21    16409.17    16596.53    714.27 o 
   2   4  21    27577.79    28181.23    789.55 o 
   3   4  21      252.84      253.41    116.74 o 
   4   4  21      187.88      129.82    103.93 o 
   5   4  21    34717.14    34747.09    947.59 o 
   6   4  21    12450.98    12843.74    732.84 o 
   7   4  21      627.82      615.21    138.53 o 
   8   4  21    10901.85    10520.19    257.46 o 
   9   4  21    33098.90    33961.88    741.67 o 
  10   4  21     3204.31     3433.19    251.72 o 
 -10   5  21     4190.33     3995.39    248.04 o 
  -9   5  21     2057.80     2038.34    224.08 o 
  -8   5  21       13.81      156.22     91.16 o 
  -7   5  21     8529.74     7106.15    860.93 o 
  -6   5  21     1602.69     1402.52    199.63 o 
  -5   5  21     4428.65     4041.58    278.42 o 
  -4   5  21      765.36      580.46     59.72 o 
  -3   5  21    18428.86    17186.12    873.97 o 
  -2   5  21       11.47      -85.62     85.62 o 
  -1   5  21     4430.69     3957.78    207.61 o 
   0   5  21     2081.19     1868.55    128.33 o 
   1   5  21     3724.26     3519.37     96.07 o 
   2   5  21     2536.38     2382.74    125.53 o 
   3   5  21      840.41      722.03     79.03 o 
   4   5  21    14415.79    13766.57    321.88 o 
   5   5  21     3228.47     3145.62    182.19 o 
   6   5  21     2883.73     2956.55    108.53 o 
   7   5  21       13.47      -96.62    109.30 o 
   8   5  21     7786.90     7782.56    430.12 o 
   9   5  21      292.64      441.11    130.02 o 
  -9   6  21      217.45      -78.72    142.33 o 
  -8   6  21       89.71      110.04     88.82 o 
  -7   6  21      683.11      743.51    126.27 o 
  -6   6  21     3948.57     3754.36    278.69 o 
  -5   6  21      206.33      -13.69     72.72 o 
  -4   6  21      761.50      573.72     86.13 o 
  -3   6  21       97.57       32.23     63.02 o 
  -2   6  21     2724.08     2731.00    186.87 o 
  -1   6  21      728.05      765.34     84.42 o 
   0   6  21      562.54      353.73     83.65 o 
   1   6  21     4267.80     4161.63    169.95 o 
   2   6  21     6379.06     6150.25    248.77 o 
   3   6  21     1946.61     1925.55    123.63 o 
   4   6  21     5160.35     4703.11    123.42 o 
   5   6  21     9425.18     9062.11    204.96 o 
   6   6  21     5908.47     5823.07    140.08 o 
   7   6  21     1230.23     1063.53    136.89 o 
   8   6  21     2410.03     2217.99    186.56 o 
   9   6  21     7013.42     6804.32    471.89 o 
  -8   7  21      726.26      577.50    136.27 o 
  -7   7  21    24517.96    23140.53   1028.84 o 
  -6   7  21    10050.28     9158.91    579.89 o 
  -5   7  21     1571.88     1355.24    151.92 o 
  -4   7  21     5098.22     4753.41    218.63 o 
  -3   7  21    33302.42    33437.32   1626.45 o 
  -2   7  21     2349.36     1756.05     95.01 o 
  -1   7  21     1040.69     1033.41     71.77 o 
   0   7  21    20659.55    18948.21    622.55 o 
   1   7  21    31850.73    30981.79    988.49 o 
   2   7  21        1.44       85.68    129.86 o 
   3   7  21      202.22       60.15    102.89 o 
   4   7  21    28022.54    27929.19    887.54 o 
   5   7  21     6135.58     5835.98    194.48 o 
   6   7  21     2049.81     2016.91    108.39 o 
   7   7  21      202.31      486.87    143.62 o 
   8   7  21    15780.29    14979.40   1371.67 o 
  -7   8  21      179.61       45.57    103.41 o 
  -6   8  21     2404.85     1925.73     97.70 o 
  -5   8  21       69.88      -89.40     89.40 o 
  -4   8  21     4200.79     3902.23    157.48 o 
  -3   8  21       11.44      -24.71    101.47 o 
  -2   8  21     2118.51     1899.31     95.52 o 
  -1   8  21     3211.91     3333.92    149.65 o 
   0   8  21     6110.99     5267.28    170.44 o 
   1   8  21      177.94      237.87     82.87 o 
   2   8  21     1423.25     1464.26     97.01 o 
   3   8  21     2532.60     2290.05    107.78 o 
   4   8  21     2462.81     2385.73    100.24 o 
   5   8  21      660.07      567.03    109.25 o 
   6   8  21       34.57       46.63    107.35 o 
  -5   9  21     5132.17     4462.87    110.79 o 
  -4   9  21    13763.49    12708.30    383.96 o 
  -3   9  21    14868.31    13307.77    551.61 o 
  -2   9  21     6241.62     5630.88    264.08 o 
  -1   9  21     1820.02     1936.07    152.32 o 
   0   9  21    12400.51    11579.77    213.66 o 
   1   9  21    19956.44    18317.53    594.57 o 
   2   9  21     3960.86     3514.48    154.57 o 
   3   9  21     2026.67     1880.33     97.00 o 
   4   9  21    10907.03    10372.09    313.42 o 
   5   9  21     7085.20     6285.60    366.62 o 
  -2  10  21     7397.99     6631.32    136.15 o 
  -1  10  21      831.77      910.57    148.88 o 
   0  10  21     4604.71     3839.20    171.04 o 
   1  10  21     4662.58     4190.17    157.83 o 
 -11   0  22     6960.05     6936.88    325.26 o 
 -10   0  22    25801.25    27363.08    411.67 o 
  -9   0  22     2160.38     2230.85    261.76 o 
  -8   0  22      364.69      615.99    108.30 o 
  -7   0  22    22245.56    23576.52    266.68 o 
  -6   0  22    40989.86    43922.18    422.30 o 
  -5   0  22      273.49      328.27    215.94 o 
  -4   0  22      956.13      912.52    307.13 o 
  -3   0  22    31227.24    31924.46    453.31 o 
  -2   0  22    30937.60    31516.79   1680.34 o 
  -1   0  22     2361.26     2756.29    257.77 o 
   0   0  22       29.69       72.27    199.22 o 
   1   0  22    29448.95    28831.59    342.57 o 
   2   0  22      423.82      136.47    540.43 o 
   3   0  22    20207.07    19452.69   1984.52 o 
   4   0  22     4882.35     4672.42    304.17 o 
   5   0  22    16889.17    16467.05    817.94 o 
   6   0  22     2339.66     2509.31    380.26 o 
   7   0  22     7075.73     6940.70    175.06 o 
   8   0  22     3135.85     3242.56    407.53 o 
   9   0  22     1989.13     2341.85    392.77 o 
  10   0  22     6929.59     7306.26    478.93 o 
 -11   1  22     1090.88      731.89    682.18 o 
 -10   1  22     1819.23     1988.13    265.36 o 
  -9   1  22     7201.02     7259.91    326.32 o 
  -8   1  22      624.09      638.04     63.89 o 
  -7   1  22      680.44      418.40    179.36 o 
  -6   1  22     1483.08     1553.93    174.90 o 
  -5   1  22     4654.29     4821.44    858.50 o 
  -4   1  22       17.66       93.38    153.43 o 
  -3   1  22      709.87      788.66    184.09 o 
  -2   1  22    13532.31    14021.16    219.86 o 
  -1   1  22     6239.93     6495.32    149.65 o 
   0   1  22       61.88      275.70    352.90 o 
   1   1  22     1580.81     1665.80    158.99 o 
   2   1  22    13924.30    14295.76    468.88 o 
   3   1  22     1769.73     1549.44     67.01 o 
   4   1  22      396.51      180.56     86.77 o 
   5   1  22     2788.33     2586.41    158.70 o 
   6   1  22     5150.15     5311.97    246.64 o 
   7   1  22       40.49       84.95    154.19 o 
   8   1  22       25.91      -89.06    143.99 o 
   9   1  22     7146.35     6699.17    431.20 o 
  10   1  22     5395.68     5628.29    271.56 o 
 -11   2  22     1904.27     1994.47   1066.09 o 
 -10   2  22    13667.83    14176.92    248.88 o 
  -9   2  22     4914.17     5720.71    285.72 o 
  -8   2  22       32.69     -158.19    158.19 o 
  -7   2  22    10400.56     8986.85    775.37 o 
  -6   2  22    17855.32    19756.75    184.57 o 
  -5   2  22      163.72      -43.14    170.93 o 
  -4   2  22       24.72      -56.76    163.01 o 
  -3   2  22     8623.69     8707.93    362.48 o 
  -2   2  22     5284.87     5271.18    453.18 o 
  -1   2  22      492.47      707.17    320.11 o 
   0   2  22       11.12      -59.06    198.38 o 
   1   2  22     8461.59     9430.96    306.90 o 
   2   2  22      309.85      230.99    196.72 o 
   3   2  22     2552.17     2384.79    120.86 o 
   4   2  22      726.44     1101.18    214.05 o 
   5   2  22     6393.17     5920.11    266.48 o 
   6   2  22      447.82      458.19    124.21 o 
   7   2  22     3803.31     3702.82    246.04 o 
   8   2  22      664.64      629.27    121.45 o 
   9   2  22     1253.43     1609.30    289.98 o 
  10   2  22     4133.55     4371.16    163.85 o 
 -10   3  22     3281.54     3506.65    271.17 o 
  -9   3  22    28202.16    29442.89    478.41 o 
  -8   3  22     1504.66     1522.16    157.40 o 
  -7   3  22     2520.47     2059.21    269.95 o 
  -6   3  22    15433.09    14105.54   1287.23 o 
  -5   3  22    28445.49    30720.40   1729.24 o 
  -4   3  22      108.65      203.95    196.08 o 
  -3   3  22     2209.41     2871.39    149.11 o 
  -2   3  22    55295.16    58934.63    598.88 o 
  -1   3  22    23815.93    24138.71    524.06 o 
   0   3  22      876.85      805.29    145.12 o 
   1   3  22     3827.37     3374.48    332.75 o 
   2   3  22    55492.71    54198.48   1550.10 o 
   3   3  22     8526.12     7918.92    243.88 o 
   4   3  22      157.22      228.16     79.18 o 
   5   3  22    16955.60    16950.61    463.54 o 
   6   3  22    34029.02    33932.65   1257.88 o 
   7   3  22      232.70      155.76    135.92 o 
   8   3  22      415.35      796.07    124.50 o 
   9   3  22    33522.47    34391.79    689.84 o 
  10   3  22    17745.43    17946.52    676.03 o 
 -10   4  22      151.37      418.53    472.12 o 
  -9   4  22     2867.99     2882.53    491.36 o 
  -8   4  22     3429.30     2783.67    238.73 o 
  -7   4  22      245.97       69.68     98.65 o 
  -6   4  22      477.96      433.13     91.05 o 
  -5   4  22     1083.41      822.28    127.68 o 
  -4   4  22     1851.59     1660.40    229.24 o 
  -3   4  22      877.89      860.41    204.76 o 
  -2   4  22      516.79      478.54    167.13 o 
  -1   4  22      537.86      400.88    102.30 o 
   0   4  22      518.10      338.49     74.34 o 
   1   4  22       72.03      136.53     88.05 o 
   2   4  22      195.30        1.14    235.55 o 
   3   4  22     4215.82     3891.94     96.63 o 
   4   4  22      120.60      -15.14     68.72 o 
   5   4  22     3433.15     3712.86    217.45 o 
   6   4  22      136.21      286.65    141.22 o 
   7   4  22      248.95      317.14    309.65 o 
   8   4  22      414.72      332.47    140.42 o 
   9   4  22     1206.60     1245.05    163.07 o 
  -9   5  22    15157.36    13575.35   1549.42 o 
  -8   5  22     1892.20     1623.98    215.61 o 
  -7   5  22      381.84      245.91    161.32 o 
  -6   5  22    21486.96    21078.91   1411.92 o 
  -5   5  22    25918.08    25750.26   1754.07 o 
  -4   5  22     1918.66     1393.41    298.99 o 
  -3   5  22     1849.90     1480.76    178.56 o 
  -2   5  22    33061.80    31764.04   2315.11 o 
  -1   5  22    16316.69    14010.50   1077.18 o 
   0   5  22      586.32      635.53    156.49 o 
   1   5  22    12430.95    11773.95    522.77 o 
   2   5  22    41612.98    36793.04   1692.39 o 
   3   5  22    10859.50    10346.37    445.51 o 
   4   5  22     2170.20     2011.90    104.25 o 
   5   5  22    20166.50    19855.65    515.26 o 
   6   5  22    34279.59    33244.78    974.99 o 
   7   5  22     4798.26     4800.97    217.75 o 
   8   5  22     1921.35     1997.67    134.53 o 
   9   5  22    14635.19    14170.44    461.14 o 
  -9   6  22      270.03      215.10    186.73 o 
  -8   6  22     1956.69     1693.52    148.38 o 
  -7   6  22     6247.39     5608.80    509.37 o 
  -6   6  22    17155.49    16085.78   1010.11 o 
  -5   6  22     1389.44     1199.58    175.17 o 
  -4   6  22     1675.20     1618.33    159.14 o 
  -3   6  22    15105.42    13125.55   1146.27 o 
  -2   6  22     5858.14     5256.66    354.25 o 
  -1   6  22     4655.44     3743.76    316.08 o 
   0   6  22        1.06        8.96     67.66 o 
   1   6  22    18361.34    16829.03    668.04 o 
   2   6  22      253.53      101.74     75.56 o 
   3   6  22     7166.86     6892.38    259.88 o 
   4   6  22     2963.95     2483.41    164.40 o 
   5   6  22    11311.99    10692.78    330.03 o 
   6   6  22     2116.41     2392.15    128.79 o 
   7   6  22     5774.03     6014.45    286.37 o 
   8   6  22     3135.38     2895.78    147.85 o 
  -8   7  22     2240.63     1884.88    109.68 o 
  -7   7  22     4093.66     4104.70    238.71 o 
  -6   7  22     3136.44     2766.83    171.69 o 
  -5   7  22     3342.68     2672.23    262.29 o 
  -4   7  22     6214.97     5581.91    381.04 o 
  -3   7  22     4269.76     4022.27    259.93 o 
  -2   7  22     2053.44     1716.78    104.09 o 
  -1   7  22     3442.40     2863.62    141.01 o 
   0   7  22    12076.14    11237.64    386.43 o 
   1   7  22     8470.67     8036.74    327.09 o 
   2   7  22     2304.20     2257.74     85.25 o 
   3   7  22     4734.99     4569.04    170.88 o 
   4   7  22     7436.61     6819.93    297.86 o 
   5   7  22     3863.69     3895.41    147.20 o 
   6   7  22     3792.31     3499.39    209.60 o 
   7   7  22     5979.62     5638.81    337.82 o 
  -6   8  22    14189.36    13029.48    650.70 o 
  -5   8  22       99.93      305.40    214.76 o 
  -4   8  22      240.94      217.32     90.58 o 
  -3   8  22    13781.76    12713.75    538.70 o 
  -2   8  22     3629.00     3705.56    118.19 o 
  -1   8  22     3118.05     2928.11    177.30 o 
   0   8  22      330.48      303.04     78.10 o 
   1   8  22    14716.66    13850.14    387.87 o 
   2   8  22     2084.51     1920.37    101.22 o 
   3   8  22     2617.65     2167.80    127.29 o 
   4   8  22      544.14      936.75    115.27 o 
   5   8  22     3780.87     3625.32    291.21 o 
   6   8  22     2099.53     1834.65    219.34 o 
  -4   9  22     4083.16     3487.43    166.53 o 
  -3   9  22     4855.89     4679.62    194.34 o 
  -2   9  22     5133.23     4605.68    231.41 o 
  -1   9  22      349.13      483.05     94.48 o 
   0   9  22     7038.94     6262.95    229.89 o 
   1   9  22      407.32      294.85     80.17 o 
   2   9  22     6086.56     5339.61    207.64 o 
   3   9  22      115.08      -78.58    125.20 o 
 -10   1  23     3805.65     4500.39    581.77 o 
  -9   1  23     2992.74     3371.95    333.20 o 
  -8   1  23     7823.00     7816.50    213.55 o 
  -7   1  23     1190.64     1507.22    202.99 o 
  -6   1  23    12160.28    12513.82    276.64 o 
  -5   1  23      170.78      502.28    175.23 o 
  -4   1  23    18164.97    20048.42    177.10 o 
  -3   1  23      119.42      307.42    354.04 o 
  -2   1  23     7876.17     8202.27    247.25 o 
  -1   1  23     3326.95     3706.72    183.29 o 
   0   1  23    19473.09    20266.26    693.08 o 
   1   1  23      109.51     -203.48    410.49 o 
   2   1  23       99.71     -104.66    158.94 o 
   3   1  23    30012.48    28494.89   1865.70 o 
   4   1  23    18086.25    15436.74    810.93 o 
   5   1  23     1760.06     1869.18    130.33 o 
   6   1  23      837.72      853.37    113.06 o 
   7   1  23    25781.17    27129.54    754.55 o 
   8   1  23     6120.77     6023.33    263.86 o 
   9   1  23       66.38     -137.29    137.29 o 
  10   1  23     6608.95     6988.34    467.66 o 
 -10   2  23       10.81     -292.64    292.64 o 
  -9   2  23    19257.40    19830.03    569.99 o 
  -8   2  23    16040.01    16941.31    263.04 o 
  -7   2  23      700.18     1279.09    406.22 o 
  -6   2  23      709.69      642.49    160.32 o 
  -5   2  23    21130.52    23143.02    426.25 o 
  -4   2  23     2622.18     2922.68    328.64 o 
  -3   2  23      222.45      499.34    158.69 o 
  -2   2  23    16493.31    17285.73    830.63 o 
  -1   2  23    35668.29    37706.44   1267.67 o 
   0   2  23      390.40      125.51    175.76 o 
   1   2  23      264.76      258.76    150.33 o 
   2   2  23    19262.02    19982.19    410.26 o 
   3   2  23    17302.61    16425.43    977.31 o 
   4   2  23       20.40      234.05    119.83 o 
   5   2  23       16.99      170.71    219.07 o 
   6   2  23    13271.13    13029.44    539.16 o 
   7   2  23     1617.73     1287.75    124.59 o 
   8   2  23     3759.37     3989.09    133.99 o 
   9   2  23     3775.68     3360.60    145.51 o 
 -10   3  23     1154.25      637.68    364.56 o 
  -9   3  23     1282.26     1966.84    402.33 o 
  -8   3  23        4.71      689.69    623.35 o 
  -7   3  23      482.60      103.48    195.22 o 
  -6   3  23      153.72      -23.09    207.07 o 
  -5   3  23      433.13      538.26    248.50 o 
  -4   3  23     1068.68     1275.45    173.06 o 
  -3   3  23      138.96       21.87    154.08 o 
  -2   3  23      616.18      415.69    300.93 o 
  -1   3  23     1329.74     1608.11    157.89 o 
   0   3  23     3587.88     4066.65    265.55 o 
   1   3  23      388.87      452.46    233.34 o 
   2   3  23       29.94       51.98     98.46 o 
   3   3  23     1294.99      951.51     70.47 o 
   4   3  23     1283.53     1355.22    176.21 o 
   5   3  23      940.35     1010.88     94.51 o 
   6   3  23     3140.02     2949.18    210.87 o 
   7   3  23     4601.00     5199.50    229.36 o 
   8   3  23     1501.11     1265.75    136.90 o 
   9   3  23     1485.27     1776.82    237.34 o 
  -9   4  23    30208.97    31556.53   1246.15 o 
  -8   4  23    22282.50    23691.09    408.81 o 
  -7   4  23      168.07      561.09    295.13 o 
  -6   4  23     9387.55    10002.25    185.94 o 
  -5   4  23    45959.88    50481.94    690.53 o 
  -4   4  23    13004.33    13418.99    263.14 o 
  -3   4  23       67.17     -237.00    237.00 o 
  -2   4  23    21777.16    22949.55    520.51 o 
  -1   4  23    49620.15    52760.73    457.37 o 
   0   4  23     2254.27     1793.11    282.16 o 
   1   4  23      170.20      242.58    132.64 o 
   2   4  23    32144.07    31376.20   1267.56 o 
   3   4  23    28220.68    26418.54   1405.28 o 
   4   4  23       10.64      -72.70     89.84 o 
   5   4  23     3283.61     3443.34    141.40 o 
   6   4  23    30399.17    29590.94   1024.50 o 
   7   4  23     9115.92     9463.02    506.58 o 
   8   4  23      501.85      383.16    122.33 o 
   9   4  23     4550.18     4192.94    181.11 o 
  -9   5  23      844.34      450.36    302.79 o 
  -8   5  23     7481.73     8177.81    268.21 o 
  -7   5  23      498.93      510.97    222.06 o 
  -6   5  23     7648.40     7913.70    190.19 o 
  -5   5  23      238.94      -57.84    258.31 o 
  -4   5  23     8856.88     8152.58    763.30 o 
  -3   5  23        3.65       -8.94    142.94 o 
  -2   5  23     5990.24     5659.52    361.67 o 
  -1   5  23      659.77       45.40    202.77 o 
   0   5  23     4411.80     3773.61    389.38 o 
   1   5  23     1412.25     1341.46    160.73 o 
   2   5  23     1245.71     1078.68     93.31 o 
   3   5  23     8153.97     7609.40    233.94 o 
   4   5  23     4073.25     3425.86    119.34 o 
   5   5  23     5604.94     4999.32    220.95 o 
   6   5  23      466.53      644.61    157.18 o 
   7   5  23     6160.62     5994.40    176.84 o 
   8   5  23      381.92      128.50    139.95 o 
  -8   6  23     5883.28     6186.36    504.99 o 
  -7   6  23     2442.72     2281.21    232.51 o 
  -6   6  23     6750.43     6352.75    233.75 o 
  -5   6  23    19414.42    20792.79    959.22 o 
  -4   6  23    11514.24    10585.71    863.54 o 
  -3   6  23     1650.07     1279.86    112.30 o 
  -2   6  23     6315.11     5552.92    439.59 o 
  -1   6  23    11735.79    10480.17    917.74 o 
   0   6  23     4291.00     3322.20    317.24 o 
   1   6  23     3514.39     2962.17    181.59 o 
   2   6  23    12018.35    10334.12   1229.21 o 
   3   6  23     6043.60     5324.88    198.78 o 
   4   6  23      758.08      800.35     84.77 o 
   5   6  23     4053.01     3768.73    141.06 o 
   6   6  23     9504.19     9126.01    489.80 o 
   7   6  23     7460.98     7530.27    390.88 o 
  -7   7  23      960.56      786.53    176.19 o 
  -6   7  23     7921.28     8435.57    241.71 o 
  -5   7  23      640.16      517.97    216.52 o 
  -4   7  23    12100.40    12165.22    165.65 o 
  -3   7  23       36.53      328.14    149.30 o 
  -2   7  23     3086.31     2457.41    201.40 o 
  -1   7  23     5308.45     5077.69    182.43 o 
   0   7  23    14597.13    13675.13    696.58 o 
   1   7  23     1333.83     1250.12    110.58 o 
   2   7  23     1984.60     1977.99    120.94 o 
   3   7  23     8626.23     8019.28    275.28 o 
   4   7  23     6805.78     5981.83    163.33 o 
   5   7  23      987.96      862.10    143.70 o 
   6   7  23      578.24      781.60    124.09 o 
  -5   8  23      450.89      624.75    197.40 o 
  -4   8  23      769.95      577.59    115.65 o 
  -3   8  23     9884.71     8741.42    378.27 o 
  -2   8  23       15.83       30.44    134.49 o 
  -1   8  23     2122.43     1863.11     99.15 o 
   0   8  23     4815.54     4148.83    253.79 o 
   1   8  23     6498.27     5558.03    243.01 o 
   2   8  23        9.48       68.81    136.47 o 
   3   8  23       93.38      107.99    167.09 o 
   4   8  23     4397.90     3746.74    227.16 o 
  -2   9  23       11.62       23.36    118.89 o 
  -1   9  23     3886.24     3353.20    260.33 o 
   0   9  23     6636.58     5934.95    259.30 o 
   1   9  23       28.51      174.94     91.03 o 
   2   9  23      399.56      216.98     94.21 o 
 -10   0  24     2494.42     2832.66    318.20 o 
  -9   0  24      297.16      879.41    330.75 o 
  -8   0  24    14045.28    15932.24    416.39 o 
  -7   0  24    40117.06    42888.73   1296.43 o 
  -6   0  24     3611.29     4119.64    360.28 o 
  -5   0  24        6.86     -228.99    228.99 o 
  -4   0  24    35388.79    38978.62    442.97 o 
  -3   0  24    33486.17    33139.55    397.20 o 
  -2   0  24       48.75      388.65    295.30 o 
  -1   0  24     3564.99     3615.68    274.64 o 
   0   0  24    47289.91    49998.71   1492.82 o 
   1   0  24    16393.31    17308.91   1151.73 o 
   2   0  24      418.30      420.02    246.59 o 
   3   0  24    26168.11    28246.25    953.87 o 
   4   0  24    63418.65    49258.07   5753.08 o 
   5   0  24     8118.97     9261.75    880.04 o 
   6   0  24      296.29       46.89    100.80 o 
   7   0  24    20304.07    18250.67    769.30 o 
   8   0  24    27890.97    29552.10   2367.99 o 
   9   0  24     1642.62     1602.57    416.01 o 
 -10   1  24      374.57      878.32    291.82 o 
  -9   1  24     2536.18     2743.39    294.24 o 
  -8   1  24     4840.70     4992.12    233.16 o 
  -7   1  24      309.06      654.12    279.82 o 
  -6   1  24      421.01      415.04    170.59 o 
  -5   1  24     1749.42     1652.10    184.09 o 
  -4   1  24     2846.64     2936.67    168.85 o 
  -3   1  24      623.41      990.15    237.94 o 
  -2   1  24      206.12       26.79    239.98 o 
  -1   1  24     6032.34     6348.65    260.44 o 
   0   1  24     1710.17     1999.80    159.41 o 
   1   1  24     1174.11     1603.17    249.67 o 
   2   1  24      167.46     -113.73    184.67 o 
   3   1  24     4163.18     3639.98    250.21 o 
   4   1  24        7.10      -34.78     69.29 o 
   5   1  24     1209.27      753.69    215.08 o 
   6   1  24      208.74      510.23    104.40 o 
   7   1  24      271.65      443.30    119.38 o 
   8   1  24     2454.50     2634.99    221.22 o 
   9   1  24     1305.69     1316.26    345.80 o 
 -10   2  24      769.06      937.50    353.22 o 
  -9   2  24      375.25     1369.38    933.20 o 
  -8   2  24     3523.86     3986.57    220.67 o 
  -7   2  24    15815.35    17028.11    332.48 o 
  -6   2  24      715.58      285.34    197.25 o 
  -5   2  24      170.79     -115.64    235.29 o 
  -4   2  24    15576.44    16354.22    200.28 o 
  -3   2  24    12045.31    12796.74    286.01 o 
  -2   2  24      518.69      597.42    160.32 o 
  -1   2  24     2086.49     2436.88    274.23 o 
   0   2  24    21144.00    22914.34    699.05 o 
   1   2  24     9825.78     9812.65    221.51 o 
   2   2  24       45.91     -143.84    274.51 o 
   3   2  24     8484.15     7093.65    478.27 o 
   4   2  24    22695.79    20866.08   2489.94 o 
   5   2  24     3122.64     3085.07    258.34 o 
   6   2  24      167.68      321.82    111.12 o 
   7   2  24    12478.16    12298.42    495.92 o 
   8   2  24    10145.81    10176.68    383.88 o 
   9   2  24      720.02      702.14    144.23 o 
  -9   3  24     6908.60     6691.97    241.46 o 
  -8   3  24    31336.22    34009.68    687.43 o 
  -7   3  24     1287.88     1717.84    205.01 o 
  -6   3  24      964.82      940.63    169.22 o 
  -5   3  24    16662.88    18267.01    329.92 o 
  -4   3  24    14898.52    15342.40   1580.54 o 
  -3   3  24     2076.65     2274.16    213.23 o 
  -2   3  24      196.38      438.84    175.62 o 
  -1   3  24    27144.93    29085.72    546.07 o 
   0   3  24     6459.42     6721.14    344.50 o 
   1   3  24     5337.33     5804.61    552.24 o 
   2   3  24      553.95      229.90    122.22 o 
   3   3  24    19541.03    18687.66   1389.96 o 
   4   3  24        1.93     -117.74    117.74 o 
   5   3  24     5158.09     4615.16    274.50 o 
   6   3  24     1847.12     1642.77    134.76 o 
   7   3  24     4636.42     4322.24    190.96 o 
   8   3  24     6303.92     6071.09    318.42 o 
  -9   4  24     1594.80     1893.74    456.44 o 
  -8   4  24      677.50      110.74    277.08 o 
  -7   4  24      540.42      826.47    317.31 o 
  -6   4  24     1054.59     1015.72    201.52 o 
  -5   4  24     2909.09     3110.10    170.97 o 
  -4   4  24        2.73     -335.61    335.61 o 
  -3   4  24      165.84      400.39    154.71 o 
  -2   4  24     4631.88     4697.03    208.48 o 
  -1   4  24     2053.61     2071.18    164.16 o 
   0   4  24       34.40     -158.88    158.88 o 
   1   4  24      806.25      414.51    211.11 o 
   2   4  24     3083.72     2731.47    501.27 o 
   3   4  24       21.60      -71.81    136.70 o 
   4   4  24     1376.30     1021.82    127.89 o 
   5   4  24     1177.35     1086.92    165.89 o 
   6   4  24     2172.45     1712.82     99.71 o 
   7   4  24        3.40      153.85    188.32 o 
   8   4  24       79.60      274.61    123.04 o 
  -8   5  24    13624.45    14775.07    508.02 o 
  -7   5  24     1517.80     2194.32    397.27 o 
  -6   5  24      320.95      248.87    168.16 o 
  -5   5  24    14756.52    16230.00    317.84 o 
  -4   5  24    14073.21    15419.07    309.03 o 
  -3   5  24       23.65       98.73    327.79 o 
  -2   5  24      270.39      144.79    168.74 o 
  -1   5  24    14588.01    14955.57    260.44 o 
   0   5  24     2940.13     2769.13    153.56 o 
   1   5  24     2323.35     1718.75    310.45 o 
   2   5  24      401.41      321.62    124.22 o 
   3   5  24     8344.38     7514.06    394.04 o 
   4   5  24      619.07      566.91    109.68 o 
   5   5  24     3594.13     3608.60    234.07 o 
   6   5  24      977.67      928.08    185.45 o 
   7   5  24     3781.28     3382.05    328.31 o 
  -7   6  24    11717.80    13090.45    593.34 o 
  -6   6  24      603.13      518.18    177.75 o 
  -5   6  24     3162.29     3365.67    164.46 o 
  -4   6  24    10378.49    10910.92    342.00 o 
  -3   6  24    10552.93    11494.21    244.88 o 
  -2   6  24     1368.29     1019.49    164.25 o 
  -1   6  24       93.53     -118.83    164.53 o 
   0   6  24    16715.55    17061.81    990.61 o 
   1   6  24     4108.35     4734.55    283.14 o 
   2   6  24     2844.30     3076.73    248.50 o 
   3   6  24     3946.32     3208.07    167.05 o 
   4   6  24    20621.70    20181.12   1253.11 o 
   5   6  24      139.92      177.84    100.35 o 
   6   6  24     1162.54     1082.35    116.08 o 
  -6   7  24     2759.77     2624.48    187.15 o 
  -5   7  24     3363.57     3120.66    302.60 o 
  -4   7  24     1670.82     2162.92    617.69 o 
  -3   7  24     3588.09     3821.59    376.52 o 
  -2   7  24     1678.35     1361.53    148.40 o 
  -1   7  24      221.17      323.84    104.64 o 
   0   7  24      129.33        0.29    146.01 o 
   1   7  24     1039.90      851.60     96.32 o 
   2   7  24      348.10      420.09    169.27 o 
   3   7  24      238.37      -32.32    119.70 o 
   4   7  24       20.93      -16.39    112.19 o 
   5   7  24       66.68      -89.73    112.01 o 
  -4   8  24    18430.08    17737.29    736.33 o 
  -3   8  24    14155.07    15253.93    300.08 o 
  -2   8  24      804.73      823.25    146.43 o 
  -1   8  24     5722.35     5421.91    398.57 o 
   0   8  24    29652.36    30534.23    618.92 o 
   1   8  24    10405.70     9082.27    736.06 o 
   2   8  24        3.77       36.76    121.31 o 
   3   8  24     5209.66     4377.99    429.00 o 
  -9   1  25      229.63      703.62    278.24 o 
  -8   1  25     2735.42     2938.43    244.68 o 
  -7   1  25    43684.68    47836.76    733.96 o 
  -6   1  25    19860.31    22557.70    220.80 o 
  -5   1  25        1.24      500.31    188.23 o 
  -4   1  25    10710.23    11929.84    336.91 o 
  -3   1  25    41048.98    43706.70   1129.14 o 
  -2   1  25     4949.42     5108.52    171.16 o 
  -1   1  25      347.10      381.06    302.21 o 
   0   1  25    20285.77    20370.33    324.98 o 
   1   1  25    27854.68    29351.73   1328.62 o 
   2   1  25       29.83      250.89    191.27 o 
   3   1  25      733.27      774.41    233.39 o 
   4   1  25    32428.39    33062.70    863.80 o 
   5   1  25    17610.58    20341.37    809.88 o 
   6   1  25      309.73     -126.70    317.56 o 
   7   1  25     2280.89     1840.34    483.27 o 
   8   1  25    18853.08    17959.70   2009.63 o 
  -9   2  25      686.78     1400.77    374.43 o 
  -8   2  25     5141.55     5640.41    295.85 o 
  -7   2  25     2309.54     2305.75    190.72 o 
  -6   2  25     5195.20     5607.16    219.75 o 
  -5   2  25       26.13      -71.92    195.65 o 
  -4   2  25     5311.18     5604.93    271.52 o 
  -3   2  25     2880.61     3180.06    175.46 o 
  -2   2  25    16450.47    17599.91    704.59 o 
  -1   2  25       23.65      -61.38    209.36 o 
   0   2  25     6244.92     6316.51    266.75 o 
   1   2  25     4655.62     4844.02    201.62 o 
   2   2  25     9523.94    10004.43    412.18 o 
   3   2  25     1621.21     2238.19    236.14 o 
   4   2  25      422.57     -204.30    204.30 o 
   5   2  25     8699.30     9284.26    393.86 o 
   6   2  25     2631.71     2438.75    216.99 o 
   7   2  25      905.35     1136.36    290.70 o 
   8   2  25     2466.36     2416.07    471.65 o 
  -9   3  25     1935.77     2933.90    449.99 o 
  -8   3  25     1912.02     2690.48    295.11 o 
  -7   3  25     3139.89     3023.69    308.28 o 
  -6   3  25     2316.97     3292.78    203.12 o 
  -5   3  25     1001.59      955.42    194.24 o 
  -4   3  25     3287.45     3322.41    311.55 o 
  -3   3  25     4912.66     5532.45    315.85 o 
  -2   3  25     3441.50     3506.12    263.85 o 
  -1   3  25     1795.59     1950.22    332.99 o 
   0   3  25     4372.99     4535.70    167.01 o 
   1   3  25     6957.95     7894.36    389.66 o 
   2   3  25     2710.42     3029.78    213.60 o 
   3   3  25     1832.79     1537.09    145.35 o 
   4   3  25     2099.59     2213.76    202.17 o 
   5   3  25     1601.61     2159.65    181.28 o 
   6   3  25      346.91      209.04    135.02 o 
   7   3  25     1781.48     1959.86    175.50 o 
   8   3  25     1497.64     1077.35    164.54 o 
  -8   4  25     6584.55     6978.29    445.93 o 
  -7   4  25     1147.29     1405.75    267.27 o 
  -6   4  25    10196.45    11083.70    352.08 o 
  -5   4  25      445.06      932.25    220.21 o 
  -4   4  25     6355.60     6263.63    363.24 o 
  -3   4  25     1921.07     2182.22    208.91 o 
  -2   4  25    15778.73    17879.75    350.45 o 
  -1   4  25       28.52      -57.79    163.85 o 
   0   4  25     3173.53     3360.54    188.83 o 
   1   4  25    11462.67    12379.02    394.28 o 
   2   4  25    15750.92    17444.97    582.44 o 
   3   4  25      631.99      718.14    254.90 o 
   4   4  25      159.78     -202.03    202.03 o 
   5   4  25    21096.76    22355.56    753.61 o 
   6   4  25     6713.65     5722.59    384.90 o 
   7   4  25      237.16       -0.53    147.73 o 
  -7   5  25     8742.51     9140.76    219.95 o 
  -6   5  25     1585.55     1520.75    247.13 o 
  -5   5  25     1961.98     1299.99    312.46 o 
  -4   5  25       73.94     -196.68    234.36 o 
  -3   5  25     7485.47     7897.63    307.33 o 
  -2   5  25       26.00      202.36    185.44 o 
  -1   5  25     1651.20     1469.28    194.50 o 
   0   5  25      946.40      903.09    289.42 o 
   1   5  25     5642.65     6315.50    199.06 o 
   2   5  25     1580.75     1374.71    225.49 o 
   3   5  25      865.80      865.95    201.50 o 
   4   5  25     8054.74     6857.05    740.02 o 
   5   5  25     3592.43     3026.38    361.46 o 
   6   5  25     1946.82     1737.17    135.80 o 
  -6   6  25     1456.90     1790.82    204.89 o 
  -5   6  25      262.82      947.66    194.36 o 
  -4   6  25      865.04      997.47    195.44 o 
  -3   6  25       24.48     -124.66    416.10 o 
  -2   6  25      941.07     1285.58    199.06 o 
  -1   6  25       45.73      216.97    299.63 o 
   0   6  25      429.57     -247.11    297.07 o 
   1   6  25     3876.08     4394.11   1086.76 o 
   2   6  25     3403.66     3515.51    169.54 o 
   3   6  25      516.73      268.33    268.59 o 
   4   6  25     1682.79     1168.42    158.63 o 
   5   6  25     5272.25     5020.89    421.66 o 
  -5   7  25     1430.07     1141.15    282.11 o 
  -4   7  25     3817.59     3883.46    202.90 o 
  -3   7  25    32604.59    33319.87   1352.33 o 
  -2   7  25     2181.34     2561.07    304.11 o 
  -1   7  25      203.83       74.78    186.87 o 
   0   7  25    14332.72    14099.03    290.50 o 
   1   7  25    22383.92    23685.70    278.62 o 
   2   7  25       87.27      110.40    275.88 o 
   3   7  25       45.41     -161.42    161.42 o 
   4   7  25    14253.68    14159.88    725.48 o 
  -2   8  25     1358.78     1334.30    202.04 o 
  -1   8  25     2153.71     1684.02    198.85 o 
   0   8  25     3485.70     4109.88    260.62 o 
   1   8  25      162.63      129.74    148.07 o 
  -8   0  26      456.71     -351.02    763.39 o 
  -7   0  26    16485.78    17929.90    301.73 o 
  -6   0  26    32657.13    34965.29    516.80 o 
  -5   0  26      585.68      972.61    305.65 o 
  -4   0  26      614.97     1453.17    406.06 o 
  -3   0  26    16441.95    16338.04    289.41 o 
  -2   0  26    14155.12    15406.58    392.77 o 
  -1   0  26      958.01      649.63    311.54 o 
   0   0  26      833.49      811.82    295.31 o 
   1   0  26    13905.92    14769.46    974.54 o 
   2   0  26      546.97      873.98    241.56 o 
   3   0  26     6942.77     7164.34    699.90 o 
   4   0  26     1078.12      886.68    194.91 o 
   5   0  26    15075.24    13407.30    404.58 o 
   6   0  26      977.52      851.53    661.51 o 
   7   0  26     8081.11     9278.48   1534.16 o 
   8   0  26     3787.96     4708.24    930.24 o 
  -8   1  26      651.42      780.40    282.83 o 
  -7   1  26      488.23      889.24    228.76 o 
  -6   1  26      995.12     1639.83    182.63 o 
  -5   1  26     3255.21     3618.71    230.66 o 
  -4   1  26       36.26      246.57    180.18 o 
  -3   1  26       98.71      274.21    176.35 o 
  -2   1  26     9844.81    11425.98    437.88 o 
  -1   1  26     5794.58     6071.73    342.48 o 
   0   1  26      315.75      520.49    172.31 o 
   1   1  26      477.54      725.61    195.05 o 
   2   1  26     6335.65     6570.34    298.01 o 
   3   1  26     1663.84     1251.97    181.64 o 
   4   1  26       59.51      245.40    256.21 o 
   5   1  26     1410.70     1912.17    192.80 o 
   6   1  26     4331.38     4783.46    441.84 o 
   7   1  26       95.05       -1.03    237.92 o 
   8   1  26       25.01     -270.27    270.27 o 
  -8   2  26       88.60      -62.75    239.33 o 
  -7   2  26     6585.50     6984.76    228.69 o 
  -6   2  26    13930.97    14981.29    828.31 o 
  -5   2  26       95.17     -241.94    241.94 o 
  -4   2  26        2.74      316.13    198.02 o 
  -3   2  26     9679.36    10392.13    372.10 o 
  -2   2  26     5769.30     6185.86    206.73 o 
  -1   2  26      328.73      751.61    174.89 o 
   0   2  26      458.88       -4.22    194.41 o 
   1   2  26     9819.03    10935.62    613.41 o 
   2   2  26      817.60      671.03    173.33 o 
   3   2  26     1445.13     1388.98    181.77 o 
   4   2  26      557.11      744.72    209.92 o 
   5   2  26     3599.93     4153.44    335.08 o 
   6   2  26      480.39      533.86    224.03 o 
   7   2  26     2141.99     2533.91    303.49 o 
  -8   3  26      618.41     1030.83    342.57 o 
  -7   3  26     1605.38     1518.61    231.33 o 
  -6   3  26     9685.91    10799.16    207.58 o 
  -5   3  26    16786.19    18279.46    250.21 o 
  -4   3  26      275.21     -112.68    203.03 o 
  -3   3  26     1028.34      967.36    392.15 o 
  -2   3  26    33492.40    36375.27    650.03 o 
  -1   3  26    20127.33    22193.70    832.79 o 
   0   3  26      456.15     -198.61    198.61 o 
   1   3  26     4137.42     4553.60    428.81 o 
   2   3  26    33883.79    34498.70    609.82 o 
   3   3  26     6994.35     6653.50    777.47 o 
   4   3  26       57.84      187.46    306.60 o 
   5   3  26    13083.51    15552.02    703.55 o 
   6   3  26    21623.51    22766.88   1061.36 o 
   7   3  26      625.25      793.03    205.23 o 
  -7   4  26      527.35      506.21    423.27 o 
  -6   4  26     1589.57     2155.44    191.78 o 
  -5   4  26      287.97      620.12    181.95 o 
  -4   4  26     1109.34     1300.59    253.78 o 
  -3   4  26      480.16      366.04    197.35 o 
  -2   4  26      206.01      129.02    182.60 o 
  -1   4  26      536.11      402.24    293.94 o 
   0   4  26       12.07      -42.98    203.17 o 
   1   4  26      120.03      -29.17    193.62 o 
   2   4  26      562.23      266.72    233.63 o 
   3   4  26     1605.70     1718.45    345.26 o 
   4   4  26      327.90      860.25    261.58 o 
   5   4  26     1868.03     2012.91    236.90 o 
   6   4  26       37.75     -294.87    294.87 o 
  -6   5  26    11053.95    12266.68    203.83 o 
  -5   5  26    18897.90    21299.32    245.02 o 
  -4   5  26     1025.28      968.18    176.25 o 
  -3   5  26      939.97     1549.74    244.24 o 
  -2   5  26    14099.88    15293.91    462.35 o 
  -1   5  26    10308.50    11134.27    235.48 o 
   0   5  26      780.29      613.31    235.52 o 
   1   5  26     6615.12     6957.02    407.92 o 
   2   5  26    28476.15    26271.69   2562.48 o 
   3   5  26     7934.55     8782.37    374.25 o 
   4   5  26      709.45      249.33    159.39 o 
   5   5  26    15370.28    16852.04    990.18 o 
  -5   6  26      556.58      563.40    208.97 o 
  -4   6  26     2295.81     2430.98    300.83 o 
  -3   6  26     8888.70     9483.85    295.34 o 
  -2   6  26     5739.32     5722.60    170.08 o 
  -1   6  26     4297.96     4372.64    185.20 o 
   0   6  26       18.28      395.70    227.88 o 
   1   6  26    13585.64    13898.91    212.25 o 
   2   6  26      463.13      434.87    185.85 o 
   3   6  26     6520.65     7490.94    494.88 o 
   4   6  26      846.80      170.96    881.51 o 
  -3   7  26     4142.68     4522.83    266.26 o 
  -2   7  26      980.02     1269.63    296.18 o 
  -1   7  26     1563.01     1444.12    176.08 o 
   0   7  26     7243.47     7799.28    413.46 o 
   1   7  26     4554.32     4576.26    300.93 o 
   2   7  26     4370.83     5236.57    547.49 o 
  -7   1  27      577.25     1161.47    275.50 o 
  -6   1  27     8325.33     9492.80    286.44 o 
  -5   1  27      209.50      277.68    188.59 o 
  -4   1  27    10890.11    12301.66    233.27 o 
  -3   1  27      301.86      -26.80    186.76 o 
  -2   1  27     4563.86     4413.29    275.78 o 
  -1   1  27     4244.36     4502.76    187.04 o 
   0   1  27    10726.82    11816.22    615.08 o 
   1   1  27      216.29      325.64    206.51 o 
   2   1  27      484.17      596.12    202.90 o 
   3   1  27    14555.99    15528.87    543.21 o 
   4   1  27     9760.54     7470.20    507.73 o 
   5   1  27      472.23      404.25    320.02 o 
   6   1  27      596.66      923.49    213.44 o 
   7   1  27    16236.03    17616.88    782.76 o 
  -7   2  27       41.19      170.56    202.22 o 
  -6   2  27      723.22      903.49    226.45 o 
  -5   2  27    16883.60    19269.87    485.99 o 
  -4   2  27     1874.16     2325.20    188.80 o 
  -3   2  27      728.38      693.31    219.32 o 
  -2   2  27    11354.58    12777.08    411.76 o 
  -1   2  27    25274.86    27661.89   1011.07 o 
   0   2  27      538.78      697.95    473.78 o 
   1   2  27      500.47       48.89    318.46 o 
   2   2  27    11644.71    12340.38    446.71 o 
   3   2  27     9792.58    10907.63    337.20 o 
   4   2  27      366.68      261.61    294.19 o 
   5   2  27      232.20      262.00    252.77 o 
   6   2  27    11956.19    12985.78    785.34 o 
  -7   3  27      139.29      774.63    234.09 o 
  -6   3  27      234.63      238.21    270.67 o 
  -5   3  27      239.37      111.48    269.55 o 
  -4   3  27      616.50     1062.58    370.87 o 
  -3   3  27       21.15     -205.32    205.32 o 
  -2   3  27        3.11      380.72    183.67 o 
  -1   3  27     1121.12      661.60    389.77 o 
   0   3  27     1818.31     1805.02    209.05 o 
   1   3  27       10.87     -233.87    233.87 o 
   2   3  27       85.10       -8.76    184.71 o 
   3   3  27      741.85      975.47    195.22 o 
   4   3  27      878.14     1233.59    219.08 o 
   5   3  27      492.36      477.19    289.42 o 
   6   3  27     1164.07     1371.71    210.27 o 
  -6   4  27     5108.82     5379.64    228.04 o 
  -5   4  27    30561.58    33344.29    908.34 o 
  -4   4  27     8847.05     9315.28    328.09 o 
  -3   4  27       59.41      123.22    212.80 o 
  -2   4  27    11604.63    13107.30    505.75 o 
  -1   4  27    30308.44    32839.54   1118.70 o 
   0   4  27     3811.38     3889.30    207.01 o 
   1   4  27       28.30      286.33    179.92 o 
   2   4  27    17981.14    18942.55    587.80 o 
   3   4  27    20123.55    21422.86    815.42 o 
   4   4  27       13.46      254.05    304.79 o 
   5   4  27     2043.07     2007.21    236.64 o 
  -5   5  27      567.91      649.83    275.67 o 
  -4   5  27     4100.03     4148.00    237.00 o 
  -3   5  27       46.62     -148.40    242.75 o 
  -2   5  27     4749.31     5350.46    251.49 o 
  -1   5  27      506.41      689.46    240.04 o 
   0   5  27     2732.81     2825.90    207.58 o 
   1   5  27     1357.07     1826.79    217.80 o 
   2   5  27     2301.59     1880.32    206.38 o 
   3   5  27     5639.76     6004.87    274.35 o 
   4   5  27     1966.40     2402.45    420.06 o 
  -3   6  27     1988.60     2069.42    213.34 o 
  -2   6  27     6191.95     6878.94    210.87 o 
  -1   6  27     4961.15     5436.49    382.08 o 
   0   6  27     2836.72     2773.39    194.78 o 
   1   6  27     2912.39     2301.20    334.18 o 
   2   6  27     8953.20     9518.02    336.89 o 
  -7   0  28    25078.61    27130.25   1315.63 o 
  -6   0  28     1018.84     1033.60    431.16 o 
  -5   0  28      756.27      564.71    281.70 o 
  -4   0  28    15635.89    16450.70    307.96 o 
  -3   0  28    21098.60    23179.37   1091.19 o 
  -2   0  28       73.41     -282.03    282.03 o 
  -1   0  28      965.43     1273.85    271.69 o 
   0   0  28    30925.75    36288.09   3214.50 o 
   1   0  28    10510.44    10341.84    298.27 o 
   2   0  28      102.86     -330.75    738.29 o 
   3   0  28    10092.15    10033.05   1048.37 o 
   4   0  28    41911.18    40644.19    507.94 o 
   5   0  28     5920.76     6464.55    769.30 o 
   6   0  28        6.44     -311.53    311.53 o 
  -6   1  28      312.05      178.83    227.62 o 
  -5   1  28     2118.28     2257.36    198.06 o 
  -4   1  28     1448.42     1614.54    227.15 o 
  -3   1  28      509.64     1018.99    197.09 o 
  -2   1  28        8.92      -89.36    194.15 o 
  -1   1  28     3312.49     3636.52    303.49 o 
   0   1  28     2292.68     2458.24    296.24 o 
   1   1  28      482.31      910.31    215.20 o 
   2   1  28       67.72      281.04    193.00 o 
   3   1  28     2109.42     2723.72    197.10 o 
   4   1  28        0.67      -32.94    175.74 o 
   5   1  28     1359.50     1319.21    245.91 o 
   6   1  28      770.74      994.22    220.49 o 
  -6   2  28      272.48      700.28    377.36 o 
  -5   2  28      191.68      444.13    248.60 o 
  -4   2  28     8435.73     9177.61    281.53 o 
  -3   2  28     8601.45    10323.69    286.01 o 
  -2   2  28      614.06      945.12    306.05 o 
  -1   2  28     2680.00     2993.08    226.71 o 
   0   2  28    15609.44    17288.06    464.61 o 
   1   2  28     5801.27     6662.43    278.34 o 
   2   2  28      596.94      665.99    296.65 o 
   3   2  28     6171.19     5227.07    392.77 o 
   4   2  28    15135.75    13607.20   1403.48 o 
   5   2  28     3612.55     3790.33    271.12 o 
  -6   3  28      305.99      219.02    302.92 o 
  -5   3  28    12623.83    13761.56    258.45 o 
  -4   3  28    13286.25    15728.31    516.62 o 
  -3   3  28     1091.26     1252.23    282.90 o 
  -2   3  28      127.24      230.76    229.87 o 
  -1   3  28    18989.35    21741.96    879.78 o 
   0   3  28     7574.68     8043.34    302.08 o 
   1   3  28     2783.71     3655.28    787.01 o 
   2   3  28      202.54      730.43    250.35 o 
   3   3  28     9257.62     8723.60    392.77 o 
   4   3  28      118.93      428.59    366.92 o 
   5   3  28     4664.12     5444.45   1557.79 o 
  -5   4  28     1768.06     1837.85    206.91 o 
  -4   4  28        3.33      110.22    306.74 o 
  -3   4  28        2.45      485.59    262.12 o 
  -2   4  28      941.38     1086.22    230.40 o 
  -1   4  28      326.72      431.94    263.22 o 
   0   4  28        6.28      510.37    268.11 o 
   1   4  28       71.97     -275.36    275.36 o 
   2   4  28     1681.63     1520.42    219.56 o 
   3   4  28       22.97     -231.12    231.12 o 
   4   4  28      447.63      423.91    259.16 o 
  -3   5  28        2.64      113.06    261.93 o 
  -2   5  28      113.89      -52.07    188.00 o 
  -1   5  28     8195.72     9408.36    199.61 o 
   0   5  28     2989.78     3441.55    193.54 o 
   1   5  28     1039.55      717.48    259.12 o 
   2   5  28      191.69       72.04    268.68 o 
  -5   1  29        1.61       63.85    256.60 o 
  -4   1  29     5734.96     7287.44    501.27 o 
  -3   1  29    26744.86    28838.76    953.95 o 
  -2   1  29     4589.77     5612.38    433.92 o 
  -1   1  29       23.52       35.30    487.21 o 
   0   1  29    14952.78    16661.57    671.77 o 
   1   1  29    16641.72    18384.95    361.46 o 
   2   1  29      215.64      833.77    323.37 o 
   3   1  29      704.62      281.71    224.61 o 
   4   1  29    21513.19    24703.38   2421.58 o 
  -5   2  29       98.42      123.38    246.95 o 
  -4   2  29     3006.49     3686.46    346.42 o 
  -3   2  29     1266.52     1854.21    215.58 o 
  -2   2  29     9131.81    10117.14    286.87 o 
  -1   2  29      343.33      435.41    358.53 o 
   0   2  29     3792.53     3634.75    240.43 o 
   1   2  29     1705.79     2249.50    312.64 o 
   2   2  29     4921.89     5938.39    321.67 o 
   3   2  29      167.06      -18.24    176.60 o 
   4   2  29       51.01       32.58    177.99 o 
  -4   3  29     3107.64     3949.75    206.35 o 
  -3   3  29     3122.14     3299.37    208.82 o 
  -2   3  29     2496.97     2582.78    376.53 o 
  -1   3  29     1293.96     1744.52    238.05 o 
   0   3  29     2104.31     2358.25    326.14 o 
   1   3  29     3192.74     4060.42    414.74 o 
   2   3  29     1135.22     1612.33    253.62 o 
   3   3  29     1183.10     1070.38    238.23 o 
  -3   4  29      246.66      636.51    203.19 o 
  -2   4  29    10504.53    12846.18    859.33 o 
  -1   4  29      262.83       49.36    364.02 o 
   0   4  29     2971.88     3255.06    268.78 o 
   1   4  29     4827.43     5736.54    473.68 o 
   2   4  29    10060.05    11246.56    752.22 o 
  -3   0  30    14165.41    15954.41    460.69 o 
  -2   0  30     8949.11    10623.23    598.01 o 
  -1   0  30     1007.40     1502.57    366.19 o 
   0   0  30       70.34     -761.91    815.07 o 
   1   0  30    13894.10    14556.39    986.35 o 
   2   0  30     1599.07     2341.55    300.83 o 
  -3   1  30       25.17       66.53    308.97 o 
  -2   1  30     4036.07     5045.94    316.25 o 
  -1   1  30     1740.84     2445.79    222.54 o 
   0   1  30      326.40      377.77    215.02 o 
   1   1  30       12.96      161.30    300.08 o 
   2   1  30     3576.63     4120.55    220.22 o 
  -3   2  30     5719.11     7072.76    254.91 o 
  -2   2  30     5032.03     6230.94    228.04 o 
  -1   2  30       99.26      215.63    281.34 o 
   0   2  30       53.02      350.64    245.02 o 
   1   2  30     5952.41     5763.09    289.92 o 
   2   2  30      347.47       50.85    500.56 o 
                                                 
